# Supplementary material for: 7-Bromo-4b-methyl-7,8-dihydro-4bH-9-thia-8a-aza­fluorene 9,9-dioxide
Source: Acta Crystallogr Sect E Struct Rep Online. 2008 Jun 19;64(Pt 7):o1303. doi: 10.1107/S1600536808017972 (PMC2961827; doi:10.1107/S1600536808017972)
Supplement: Supplementary file 1 [file e-64-o1303-sup1.cif]

##############################################################################
###                                                                        ###
###        Electronic paper (Acta Crystallographica Section E)             ###
###                                                                        ###
##############################################################################
#                                                                            #
# This CIF contains the data in a paper accepted for publication in Acta     #
# Crystallographica Section E. It conforms to the requirements of Notes      #
# for Authors for Section E, and has been peer reviewed under the auspices   #
# of the IUCr Commission on Journals.                                        #
#                                                                            #
# Full details of the Crystallographic Information File format               #
# are given in the paper "The Crystallographic Information File (CIF):       #
# a New Standard Archive File for Crystallography" by S. R. Hall, F. H.      #
# Allen and I. D. Brown [Acta Cryst. (1991), A47, 655-685].                  #
#                                                                            #
# The current version of the core CIF dictionary is obtainable from          #
# ftp://ftp.iucr.org/pub/cif_core.dic. The current version number is 2.4.    #
#                                                                            #
# Software is freely available for graphical display of the structure(s) in  #
# this CIF.  For information consult the CIF home page http://www.iucr.org/  #
# cif/home.html                                                              #
#                                                                            #
# This file may be used for bona fide research purposes within the           #
# scientific community so long as proper attribution is given to the journal # 
# article from which it was obtained.                                        #
#                                                                            #
##############################################################################
                                             
data_global
_journal_date_recd_electronic     2008-03-13
_journal_date_accepted     2008-06-12
_journal_name_full     'Acta Crystallographica, Section E'
_journal_year     2008
_journal_volume     64
_journal_issue      7
_journal_page_first     o1303
_journal_page_last     o1303
_journal_paper_category     QO
_journal_coeditor_code     RT2018
_publ_contact_author_name     'Judith C. Gallucci'
_publ_contact_author_address
;
Evans Chemical Laboratories
Ohio State University
100 W. 18th Avenue
Columbus
OH 43210
USA
;
_publ_contact_author_email     gallucci.1@osu.edu
_publ_contact_author_fax     '(614)292-1685'
_publ_contact_author_phone     '(614)292-4039'
_publ_section_title
;
7-Bromo-4b-methyl-7,8-dihydro-4b<i>H</i>-9-thia-8a-azafluorene 9,9-dioxide
;
loop_
    _publ_author_name
    _publ_author_address
    'Gallucci, Judith C.'
;
Evans Chemical Laboratories
Ohio State University
100 West 18th Avenue
Columbus
OH 43210
USA
;
    'Dura, Robert D.'
;
Evans Chemical Laboratories
Ohio State University
100 West 18th Avenue
Columbus
OH 43210
USA
;
    'Paquette, Leo A.'
;
Evans Chemical Laboratories
Ohio State University
100 West 18th Avenue
Columbus
OH 43210
USA
;
data_I
_chemical_name_systematic
;
7-Bromo-4b-methyl-7,8-dihydro-4b<i>H</i>-9-thia-8a-azafluorene 9,9-dioxide
;
_chemical_name_common     'Paquette 1603'
_chemical_formula_moiety     'C12 H12 Br1 N1 O2 S1'
_chemical_formula_sum     'C12 H12 Br N O2 S'
_chemical_formula_iupac     'C12 H12 Br1 N1 O2 S1'
_chemical_formula_weight     314.2
_symmetry_cell_setting     monoclinic
_symmetry_space_group_name_H-M     'P 21/c'
_symmetry_space_group_name_Hall     '-P 2ybc'
loop_
    _symmetry_equiv_pos_as_xyz
    'x, y, z'
    '-x, y+1/2, -z+1/2'
    '-x, -y, -z'
    'x, -y-1/2, z-1/2'
_cell_length_a     14.3970(3)
_cell_length_b     7.89120(10)
_cell_length_c     11.4652(2)
_cell_angle_alpha     90
_cell_angle_beta     103.0090(10)
_cell_angle_gamma     90
_cell_volume     1269.13(4)
_cell_formula_units_Z     4
_cell_measurement_reflns_used     2393
_cell_measurement_theta_min     2.037
_cell_measurement_theta_max     25.028
_cell_measurement_temperature     293(2)
_exptl_crystal_description     plate
_exptl_crystal_colour     colorless
_exptl_crystal_size_max     0.38
_exptl_crystal_size_mid     0.27
_exptl_crystal_size_min     0.04
_exptl_crystal_density_diffrn     1.644
_exptl_crystal_density_meas     ?
_exptl_crystal_density_method     'not measured'
_exptl_crystal_F_000     632
_exptl_absorpt_coefficient_mu     3.392
_exptl_absorpt_correction_type     multi-scan
_exptl_absorpt_process_details     '(SCALEPACK; Otwinowski & Minor, 1997)'
_exptl_absorpt_correction_T_min     0.650
_exptl_absorpt_correction_T_max     0.873
_exptl_special_details
;
Examination of the diffraction pattern on a Nonius Kappa CCD diffractometer
indicated a monoclinic crystal system. All work was done at room temperature.
The data collection strategy was set up to measure a quadrant of reciprocal
space with a redundancy factor of 3.7, which means that 90% of the reflections
were measured at least 3.7 times. Phi and omega scans with a frame width of
1.0 degree were used for data collection. Data integration was done with
<i>DENZO</i> (Otwinowski & Minor, 1997) and scaling and merging of the data
was done with <i>SCALEPACK</i> (Otwinowski & Minor, 1997).
Structure solution was done by a combination of the Patterson method and the
direct methods procedure in <i>SHELXS97</i> (Sheldrick, 2008). Full-matrix
least-squares refinements based on F^2^ were performed in <i>SHELXL97</i>
(Sheldrick, 2008), as incorporated in the <i>WinGX</i> package (Farrugia,
1999).
;
_diffrn_ambient_temperature     293(2)
_diffrn_radiation_type     MoK\a
_diffrn_radiation_wavelength     0.71073
_diffrn_radiation_monochromator     graphite
_diffrn_measurement_device_type     'Nonius KappaCCD'
_diffrn_measurement_device     '95mm CCD camera on \k-goniostat'
_diffrn_measurement_method     '\f and \w'
_diffrn_detector_area_resol_mean     9
_diffrn_reflns_number     18122
_diffrn_reflns_av_R_equivalents     0.055
_diffrn_reflns_theta_min     2.9
_diffrn_reflns_theta_max     24.96
_diffrn_reflns_theta_full     24.96
_diffrn_measured_fraction_theta_max     0.677
_diffrn_measured_fraction_theta_full     0.677
_diffrn_reflns_limit_h_min     -17
_diffrn_reflns_limit_h_max     16
_diffrn_reflns_limit_k_min     -9
_diffrn_reflns_limit_k_max     9
_diffrn_reflns_limit_l_min     -13
_diffrn_reflns_limit_l_max     13
_refine_special_details
;
For the methyl group, the hydrogen atoms were added at calculated positions
using a riding model with C---H=0.96 \%A and U(H)=1.5*<i>U</i>~eq~(bonded
carbon atom). The torsion angle, which defines the orientation of the methyl
group about the C---C bond, was refined. The remaining hydrogen atoms were
included in the model at calculated positions using a riding model with a
range of C---H distances from 0.93 to 0.98 \%A and
U(H)=1.2*<i>U</i>~eq~(bonded carbon atom).
Refinement of <i>F</i>^2^ against ALL reflections. The weighted <i>R</i>-factor
<i>wR</i> and goodness of fit <i>S</i> are based on <i>F</i>^2^, conventional
<i>R</i>-factors <i>R</i> are based on <i>F</i>, with <i>F</i> set to zero for
negative <i>F</i>^2^. The threshold expression of <i>F</i>^2^ >
\s(<i>F</i>^2^) is used only for calculating <i>R</i>-factors(gt) <i>etc</i>.
and is not relevant to the choice of reflections for refinement.
<i>R</i>-factors based on <i>F</i>^2^ are statistically about twice as large
as those based on <i>F</i>, and <i>R</i>- factors based on ALL data will be
even larger.
;
_reflns_number_total     2835
_reflns_number_gt     2401
_reflns_threshold_expression     I>2\s(I)
_refine_ls_structure_factor_coef     Fsqd
_refine_ls_matrix_type     full
_refine_ls_R_factor_all     0.0551
_refine_ls_R_factor_gt     0.0442
_refine_ls_wR_factor_gt     0.1089
_refine_ls_wR_factor_ref     0.1154
_refine_ls_goodness_of_fit_ref     1.487
_refine_ls_restrained_S_all     1.487
_refine_ls_number_reflns     1509
_refine_ls_number_parameters     156
_refine_ls_number_restraints     0
_refine_ls_hydrogen_treatment     constr
_refine_ls_weighting_scheme     calc
_refine_ls_weighting_details
            'w = 1/[\s^2^(Fo^2^)+(0.0519P)^2^+1.4699P] where P=(Fo^2^+2Fc^2^)/3'
_atom_sites_solution_hydrogens     geom
_atom_sites_solution_primary     direct
_atom_sites_solution_secondary     difmap
_refine_ls_shift/su_max     0.001
_refine_ls_shift/su_mean     0
_refine_diff_density_max     0.616
_refine_diff_density_min     -0.287
_refine_ls_extinction_method     none
loop_
    _atom_type_symbol
    _atom_type_description
    _atom_type_scat_dispersion_real
    _atom_type_scat_dispersion_imag
    _atom_type_scat_source
    C C 0.0033 0.0016 'International Tables Vol C Tables 4.2.6.8 and 6.1.1.4'
    H H 0 0 'International Tables Vol C Tables 4.2.6.8 and 6.1.1.4'
    N N 0.0061 0.0033 'International Tables Vol C Tables 4.2.6.8 and 6.1.1.4'
    O O 0.0106 0.006 'International Tables Vol C Tables 4.2.6.8 and 6.1.1.4'
    S S 0.1246 0.1234 'International Tables Vol C Tables 4.2.6.8 and 6.1.1.4'
    Br Br -0.2901 2.4595 'International Tables Vol C Tables 4.2.6.8 and 6.1.1.4'
_computing_data_collection     'COLLECT (Nonius, 2000)'
_computing_cell_refinement     'SCALEPACK (Otwinowski & Minor, 1997)'
_computing_data_reduction
;
DENZO (Otwinowski & Minor, 1997) and SCALEPACK (Otwinowski & Minor,
1997)
;
_computing_structure_solution     'SHELXS97 (Sheldrick, 2008)'
_computing_structure_refinement     'SHELXL97 (Sheldrick, 2008)'
_computing_molecular_graphics     'ORTEP-3 for Windows (Farrugia, 1997)'
_computing_publication_material     'WinGX (Farrugia, 1999)'
loop_
    _atom_site_type_symbol
    _atom_site_label
    _atom_site_fract_x
    _atom_site_fract_y
    _atom_site_fract_z
    _atom_site_U_iso_or_equiv
    _atom_site_adp_type
    _atom_site_calc_flag
    _atom_site_refinement_flags
    _atom_site_occupancy
    _atom_site_disorder_assembly
    _atom_site_disorder_group
    C C1 0.5240(3) 0.5539(6) 0.6801(5) 0.0531(12) Uani d . 1 . .
    H H1 0.5027 0.4792 0.7312 0.064 Uiso calc R 1 . .
    C C2 0.4619(4) 0.6615(7) 0.6053(6) 0.0591(14) Uani d . 1 . .
    H H2 0.3973 0.6590 0.6052 0.071 Uiso calc R 1 . .
    C C3 0.4949(4) 0.7726(6) 0.5310(5) 0.0605(14) Uani d . 1 . .
    H H3 0.4518 0.8430 0.4806 0.073 Uiso calc R 1 . .
    C C4 0.5905(4) 0.7819(6) 0.5296(5) 0.0528(12) Uani d . 1 . .
    H H4 0.6120 0.8597 0.4807 0.063 Uiso calc R 1 . .
    C C4A 0.6539(3) 0.6727(5) 0.6026(4) 0.0419(11) Uani d . 1 . .
    C C4B 0.7600(3) 0.6587(6) 0.6089(4) 0.0431(11) Uani d . 1 . .
    C C5 0.7758(3) 0.5980(6) 0.4897(4) 0.0465(11) Uani d . 1 . .
    H H5 0.7546 0.6673 0.4234 0.056 Uiso calc R 1 . .
    C C6 0.8171(3) 0.4552(6) 0.4730(5) 0.0522(12) Uani d . 1 . .
    H H6 0.8219 0.4270 0.3958 0.063 Uiso calc R 1 . .
    C C7 0.8568(3) 0.3362(6) 0.5723(5) 0.0509(12) Uani d . 1 . .
    H H7 0.8103 0.2461 0.5740 0.061 Uiso calc R 1 . .
    C C8 0.8773(3) 0.4279(6) 0.6908(5) 0.0494(12) Uani d . 1 . .
    H H8A 0.8925 0.3461 0.7554 0.059 Uiso calc R 1 . .
    H H8B 0.9321 0.5013 0.6960 0.059 Uiso calc R 1 . .
    N N8A 0.7945(3) 0.5296(5) 0.7036(3) 0.0438(9) Uani d . 1 . .
    C C9A 0.6193(3) 0.5621(5) 0.6755(4) 0.0445(11) Uani d . 1 . .
    C C10 0.8122(4) 0.8269(6) 0.6448(5) 0.0585(14) Uani d . 1 . .
    H H10A 0.7957 0.8700 0.7158 0.088 Uiso calc R 1 . .
    H H10B 0.7939 0.9074 0.5810 0.088 Uiso calc R 1 . .
    H H10C 0.8798 0.8085 0.6601 0.088 Uiso calc R 1 . .
    O O1 0.6992(3) 0.2591(4) 0.7125(3) 0.0559(9) Uani d . 1 . .
    O O2 0.7235(3) 0.4530(5) 0.8805(3) 0.0643(10) Uani d . 1 . .
    S S9 0.70986(9) 0.43152(14) 0.75307(11) 0.0450(3) Uani d . 1 . .
    Br Br 0.97557(5) 0.23461(9) 0.54940(6) 0.0811(3) Uani d . 1 . .
loop_
    _atom_site_aniso_label
    _atom_site_aniso_U_11
    _atom_site_aniso_U_22
    _atom_site_aniso_U_33
    _atom_site_aniso_U_12
    _atom_site_aniso_U_13
    _atom_site_aniso_U_23
    C1 0.055(3) 0.050(3) 0.061(3) -0.002(2) 0.027(3) -0.008(2)
    C2 0.048(3) 0.053(3) 0.080(4) 0.004(2) 0.023(3) -0.015(3)
    C3 0.062(4) 0.049(3) 0.069(3) 0.017(2) 0.010(3) -0.008(3)
    C4 0.065(4) 0.040(2) 0.055(3) 0.006(2) 0.017(2) 0.002(2)
    C4A 0.054(3) 0.034(2) 0.041(3) 0.000(2) 0.017(2) -0.0063(19)
    C4B 0.052(3) 0.039(2) 0.040(3) -0.001(2) 0.016(2) 0.001(2)
    C5 0.052(3) 0.052(3) 0.039(3) 0.000(2) 0.016(2) 0.004(2)
    C6 0.054(3) 0.060(3) 0.045(3) -0.003(2) 0.015(2) -0.008(2)
    C7 0.050(3) 0.046(3) 0.062(3) 0.001(2) 0.024(2) -0.001(2)
    C8 0.042(3) 0.053(3) 0.052(3) 0.001(2) 0.008(2) 0.007(2)
    N8A 0.047(2) 0.045(2) 0.041(2) -0.0008(17) 0.0129(18) 0.0024(17)
    C9A 0.051(3) 0.041(2) 0.044(3) 0.001(2) 0.017(2) -0.004(2)
    C10 0.069(4) 0.043(3) 0.063(4) -0.012(3) 0.014(3) -0.004(2)
    O1 0.063(2) 0.0424(19) 0.066(2) 0.0003(15) 0.0238(16) 0.0028(18)
    O2 0.079(3) 0.080(3) 0.038(2) 0.003(2) 0.0223(18) 0.0037(17)
    S9 0.0546(7) 0.0438(6) 0.0403(7) 0.0009(5) 0.0187(5) 0.0036(5)
    Br 0.0675(5) 0.0895(5) 0.0925(5) 0.0267(3) 0.0314(3) -0.0027(4)
_geom_special_details
;
All e.s.d.'s (except the e.s.d. in the dihedral angle between two l.s. planes)
are estimated using the full covariance matrix. The cell e.s.d.'s are taken
into account individually in the estimation of e.s.d.'s in distances, angles
and torsion angles; correlations between e.s.d.'s in cell parameters are only
used when they are defined by crystal symmetry. An approximate (isotropic)
treatment of cell e.s.d.'s is used for estimating e.s.d.'s involving l.s.
planes.
;
loop_
    _geom_bond_atom_site_label_1
    _geom_bond_atom_site_label_2
    _geom_bond_site_symmetry_2
    _geom_bond_distance
    _geom_bond_publ_flag
    C1 C2 . 1.382(8) ?
    C1 C9A . 1.387(7) ?
    C1 H1 . 0.9300 ?
    C2 C3 . 1.380(8) ?
    C2 H2 . 0.9300 ?
    C3 C4 . 1.382(8) ?
    C3 H3 . 0.9300 ?
    C4 C4A . 1.390(7) ?
    C4 H4 . 0.9300 ?
    C4A C9A . 1.377(6) ?
    C4A C4B . 1.517(6) ?
    C4B N8A . 1.490(6) ?
    C4B C5 . 1.513(7) ?
    C4B C10 . 1.535(7) ?
    C5 C6 . 1.308(7) ?
    C5 H5 . 0.9300 ?
    C6 C7 . 1.487(7) ?
    C6 H6 . 0.9300 ?
    C7 C8 . 1.508(7) ?
    C7 Br . 1.959(5) ?
    C7 H7 . 0.9800 ?
    C8 N8A . 1.472(6) ?
    C8 H8A . 0.9700 ?
    C8 H8B . 0.9700 ?
    N8A S9 . 1.648(4) ?
    C9A S9 . 1.741(5) ?
    C10 H10A . 0.9600 ?
    C10 H10B . 0.9600 ?
    C10 H10C . 0.9600 ?
    O1 S9 . 1.435(3) ?
    O2 S9 . 1.440(4) ?
loop_
    _geom_angle_atom_site_label_1
    _geom_angle_atom_site_label_2
    _geom_angle_atom_site_label_3
    _geom_angle_site_symmetry_1
    _geom_angle_site_symmetry_3
    _geom_angle
    _geom_angle_publ_flag
    C2 C1 C9A . . 117.1(5) ?
    C2 C1 H1 . . 121.5 ?
    C9A C1 H1 . . 121.5 ?
    C3 C2 C1 . . 120.6(5) ?
    C3 C2 H2 . . 119.7 ?
    C1 C2 H2 . . 119.7 ?
    C2 C3 C4 . . 121.5(5) ?
    C2 C3 H3 . . 119.2 ?
    C4 C3 H3 . . 119.2 ?
    C3 C4 C4A . . 118.8(5) ?
    C3 C4 H4 . . 120.6 ?
    C4A C4 H4 . . 120.6 ?
    C9A C4A C4 . . 118.7(5) ?
    C9A C4A C4B . . 115.0(4) ?
    C4 C4A C4B . . 126.3(4) ?
    N8A C4B C5 . . 110.4(4) ?
    N8A C4B C4A . . 104.5(4) ?
    C5 C4B C4A . . 109.6(4) ?
    N8A C4B C10 . . 109.4(4) ?
    C5 C4B C10 . . 110.6(4) ?
    C4A C4B C10 . . 112.1(4) ?
    C6 C5 C4B . . 124.8(5) ?
    C6 C5 H5 . . 117.6 ?
    C4B C5 H5 . . 117.6 ?
    C5 C6 C7 . . 122.7(5) ?
    C5 C6 H6 . . 118.6 ?
    C7 C6 H6 . . 118.6 ?
    C6 C7 C8 . . 110.5(4) ?
    C6 C7 Br . . 110.6(3) ?
    C8 C7 Br . . 108.5(3) ?
    C6 C7 H7 . . 109.1 ?
    C8 C7 H7 . . 109.1 ?
    Br C7 H7 . . 109.1 ?
    N8A C8 C7 . . 110.7(4) ?
    N8A C8 H8A . . 109.5 ?
    C7 C8 H8A . . 109.5 ?
    N8A C8 H8B . . 109.5 ?
    C7 C8 H8B . . 109.5 ?
    H8A C8 H8B . . 108.1 ?
    C8 N8A C4B . . 116.4(4) ?
    C8 N8A S9 . . 117.2(3) ?
    C4B N8A S9 . . 114.9(3) ?
    C4A C9A C1 . . 123.3(5) ?
    C4A C9A S9 . . 110.7(4) ?
    C1 C9A S9 . . 125.9(4) ?
    C4B C10 H10A . . 109.5 ?
    C4B C10 H10B . . 109.5 ?
    H10A C10 H10B . . 109.5 ?
    C4B C10 H10C . . 109.5 ?
    H10A C10 H10C . . 109.5 ?
    H10B C10 H10C . . 109.5 ?
    O1 S9 O2 . . 114.9(2) ?
    O1 S9 N8A . . 111.5(2) ?
    O2 S9 N8A . . 110.6(2) ?
    O1 S9 C9A . . 112.5(2) ?
    O2 S9 C9A . . 111.4(2) ?
    N8A S9 C9A . . 94.2(2) ?
loop_
    _geom_torsion_atom_site_label_1
    _geom_torsion_atom_site_label_2
    _geom_torsion_atom_site_label_3
    _geom_torsion_atom_site_label_4
    _geom_torsion_site_symmetry_1
    _geom_torsion_site_symmetry_2
    _geom_torsion_site_symmetry_3
    _geom_torsion_site_symmetry_4
    _geom_torsion
    _geom_torsion_publ_flag
    C9A C1 C2 C3 . . . . -0.7(8) ?
    C1 C2 C3 C4 . . . . -0.8(8) ?
    C2 C3 C4 C4A . . . . 1.9(7) ?
    C3 C4 C4A C9A . . . . -1.4(7) ?
    C3 C4 C4A C4B . . . . 177.0(4) ?
    C9A C4A C4B N8A . . . . -3.8(5) ?
    C4 C4A C4B N8A . . . . 177.8(4) ?
    C9A C4A C4B C5 . . . . 114.5(4) ?
    C4 C4A C4B C5 . . . . -63.9(6) ?
    C9A C4A C4B C10 . . . . -122.3(5) ?
    C4 C4A C4B C10 . . . . 59.3(6) ?
    N8A C4B C5 C6 . . . . -2.3(7) ?
    C4A C4B C5 C6 . . . . -117.0(5) ?
    C10 C4B C5 C6 . . . . 118.9(5) ?
    C4B C5 C6 C7 . . . . -2.0(8) ?
    C5 C6 C7 C8 . . . . -21.9(7) ?
    C5 C6 C7 Br . . . . -142.1(4) ?
    C6 C7 C8 N8A . . . . 49.3(5) ?
    Br C7 C8 N8A . . . . 170.7(3) ?
    C7 C8 N8A C4B . . . . -57.5(5) ?
    C7 C8 N8A S9 . . . . 84.0(4) ?
    C5 C4B N8A C8 . . . . 32.5(5) ?
    C4A C4B N8A C8 . . . . 150.3(4) ?
    C10 C4B N8A C8 . . . . -89.4(5) ?
    C5 C4B N8A S9 . . . . -109.8(4) ?
    C4A C4B N8A S9 . . . . 7.9(4) ?
    C10 C4B N8A S9 . . . . 128.2(4) ?
    C4 C4A C9A C1 . . . . -0.1(7) ?
    C4B C4A C9A C1 . . . . -178.7(4) ?
    C4 C4A C9A S9 . . . . 177.2(3) ?
    C4B C4A C9A S9 . . . . -1.4(5) ?
    C2 C1 C9A C4A . . . . 1.2(7) ?
    C2 C1 C9A S9 . . . . -175.7(4) ?
    C8 N8A S9 O1 . . . . -33.8(4) ?
    C4B N8A S9 O1 . . . . 108.2(3) ?
    C8 N8A S9 O2 . . . . 95.3(4) ?
    C4B N8A S9 O2 . . . . -122.7(3) ?
    C8 N8A S9 C9A . . . . -150.0(3) ?
    C4B N8A S9 C9A . . . . -8.0(3) ?
    C4A C9A S9 O1 . . . . -110.0(3) ?
    C1 C9A S9 O1 . . . . 67.2(5) ?
    C4A C9A S9 O2 . . . . 119.3(4) ?
    C1 C9A S9 O2 . . . . -63.5(5) ?
    C4A C9A S9 N8A . . . . 5.3(4) ?
    C1 C9A S9 N8A . . . . -177.5(4) ?
