# Supplementary material for: 7-Bromo-4b-methyl-7,8-dihydro-4bH-9-thia-8a-aza­fluorene 9,9-dioxide
Source: Acta Crystallogr Sect E Struct Rep Online. 2008 Jun 19;64(Pt 7):o1303. doi: 10.1107/S1600536808017972 (PMC2961827; doi:10.1107/S1600536808017972)
Supplement: Supplementary file 2 [file e-64-o1303-Isup2.hkl]

#
# h,k,l, Fc-squared, Fo-squared, sigma(Fo-squared) and status flag
#
data_I
_shelx_title ' Paquette 1603 in P 21/c'
_shelx_refln_list_code          4
_shelx_F_calc_maximum      146.71
_exptl_crystal_F_000       632.00
_reflns_d_resolution_high  0.8420
 
loop_
 _symmetry_equiv_pos_as_xyz
 'x, y, z'
 '-x, y+1/2, -z+1/2'
 '-x, -y, -z'
 'x, -y-1/2, z-1/2'
 
_cell_length_a    14.3970
_cell_length_b     7.8912
_cell_length_c    11.4652
_cell_angle_alpha  90.000
_cell_angle_beta  103.009
_cell_angle_gamma  90.000
 
_shelx_F_squared_multiplier     1.000
 
loop_
 _refln_index_h
 _refln_index_k
 _refln_index_l
 _refln_F_squared_calc
 _refln_F_squared_meas
 _refln_F_squared_sigma
 _refln_observed_status
   2   0   0      338.10      302.03     11.28 o
   3   0   0     2613.77     2263.50     64.80 o
   4   0   0    20139.22    16871.55    474.75 o
   5   0   0     1287.62     1110.34     29.22 o
   6   0   0     4547.81     4418.81    112.83 o
   7   0   0     2682.63     2580.29     61.33 o
   8   0   0      305.88      459.41      9.26 o
   9   0   0      159.17      155.93      4.34 o
  10   0   0     1076.20     1328.77     25.46 o
  11   0   0        4.02        2.31      3.18 o
  12   0   0     1170.44     1247.47     28.64 o
  13   0   0       83.82       71.46      6.08 o
  14   0   0        2.60        3.76      4.92 o
  15   0   0      116.56      137.42      9.26 o
  16   0   0      162.39      189.49     12.15 o
   1  -1   0      527.98      581.50     17.07 o
  -1   1   0      527.98      591.62     13.02 o
   2  -1   0     2371.92     2537.76     56.12 o
  -2   1   0     2371.92     2429.85     58.15 o
   3  -1   0     2086.33     2308.93     52.94 o
  -3   1   0     2086.33     2165.14     50.63 o
   4  -1   0    11412.65    12096.90    330.09 o
  -4   1   0    11412.65    11980.60    308.69 o
   5  -1   0     3913.22     3902.98    102.12 o
  -5   1   0     3913.22     3847.73     76.95 o
   6  -1   0      376.35      543.31     15.04 o
  -6   1   0      376.35      517.27     10.13 o
   7  -1   0     7503.55     6844.32    175.32 o
  -7   1   0     7503.55     6938.93    145.52 o
   8  -1   0     6822.19     6274.98    176.76 o
  -8   1   0     6822.19     6347.88    111.09 o
   9  -1   0     2054.63     2051.73     45.42 o
  -9   1   0     2054.63     1953.66     35.01 o
  10  -1   0     1005.44      985.37     21.41 o
 -10   1   0     1005.44      968.87     20.25 o
  11  -1   0     2628.84     2886.37     66.83 o
 -11   1   0     2628.84     2830.54     58.44 o
  12  -1   0      657.13      753.05     18.80 o
 -12   1   0      657.13      719.21     16.49 o
  13  -1   0      107.53      116.88      6.65 o
 -13   1   0      107.53      122.95      7.52 o
  14  -1   0      394.84      457.10     15.91 o
 -14   1   0      394.84      426.14     16.49 o
  15  -1   0      151.37      182.26      9.84 o
 -15   1   0      151.37      181.39      9.84 o
  16  -1   0       51.45       70.01      9.26 o
 -16   1   0       51.45       75.22     12.15 o
   0  -2   0     6673.41     6338.33    140.31 o
   0   2   0     6673.41     6522.91    209.74 o
   1  -2   0     6145.43     5728.48    101.83 o
  -1   2   0     6145.43     5831.19    101.26 o
   2  -2   0    21522.95    21036.36    409.65 o
  -2   2   0    21522.95    21009.16    371.75 o
   3  -2   0     7965.70     8062.87    147.26 o
  -3   2   0     7965.70     7959.01    148.12 o
   4  -2   0     2631.73     2696.88     49.47 o
  -4   2   0     2631.73     2573.06     53.52 o
   5  -2   0     3449.94     3702.21     75.80 o
  -5   2   0     3449.94     3681.38     85.63 o
   6  -2   0     3021.54     3493.33     63.94 o
  -6   2   0     3021.54     3347.81     62.78 o
   7  -2   0      732.58      828.56     16.78 o
  -7   2   0      732.58      831.17     15.91 o
   8  -2   0      456.84      449.58     10.41 o
  -8   2   0      456.84      467.80     10.13 o
   9  -2   0      414.96      405.02      8.68 o
  -9   2   0      414.96      399.82      9.26 o
  10  -2   0       78.01       68.56      3.47 o
 -10   2   0       78.01       65.96      4.05 o
  11  -2   0      287.69      264.13      6.94 o
 -11   2   0      287.69      240.12      6.65 o
  12  -2   0      177.54      177.34      6.08 o
 -12   2   0      177.54      177.92      6.94 o
  13  -2   0       33.70       28.35      5.50 o
 -13   2   0       33.70       19.38      6.65 o
  14  -2   0      162.02      163.46      7.81 o
 -14   2   0      162.02      143.78     10.41 o
  15  -2   0      101.82       97.50      9.84 o
 -15   2   0      101.82       99.23     12.15 o
  16  -2   0       39.08       21.12     12.44 o
 -16   2   0       39.08       54.68      9.84 o
   1  -3   0      137.57      117.17      3.18 o
  -1   3   0      137.57      132.21      3.18 o
   2  -3   0      313.25      231.44      4.92 o
  -2   3   0      313.25      244.75      4.92 o
   3  -3   0     1301.96     1147.37     19.96 o
  -3   3   0     1301.96     1167.34     20.25 o
   4  -3   0      151.41      135.68      3.47 o
  -4   3   0      151.41      140.89      3.47 o
   5  -3   0     2051.87     2093.39     38.77 o
  -5   3   0     2051.87     2089.34     40.79 o
   6  -3   0     6977.63     7809.44    144.36 o
  -6   3   0     6977.63     7759.39    170.69 o
   7  -3   0     2411.26     2615.01     48.60 o
  -7   3   0     2411.26     2501.60     51.50 o
   8  -3   0       31.16       29.51      1.74 o
  -8   3   0       31.16       36.74      3.18 o
   9  -3   0     2392.08     2625.42     47.16 o
  -9   3   0     2392.08     2707.01     57.28 o
  10  -3   0     1512.46     1609.97     28.93 o
 -10   3   0     1512.46     1622.70     38.19 o
  11  -3   0      667.04      602.04     12.15 o
 -11   3   0      667.04      605.51     15.91 o
  12  -3   0       69.05       54.97      2.89 o
 -12   3   0       69.05       53.52      5.50 o
  13  -3   0      607.44      593.36     15.04 o
 -13   3   0      607.44      560.09     26.62 o
  14  -3   0      307.22      289.30     15.04 o
 -14   3   0      307.22      265.87     17.65 o
  15  -3   0       60.70       56.70      8.97 o
 -15   3   0       60.70       61.04     11.86 o
   0  -4   0     4598.25     4415.34     92.58 o
   0   4   0     4598.25     4608.88    142.92 o
   1  -4   0     1989.11     1831.86     29.22 o
  -1   4   0     1989.11     1900.43     41.37 o
   2  -4   0     3608.44     3575.20     66.25 o
  -2   4   0     3608.44     3606.45     63.65 o
   3  -4   0     3079.45     3154.56     60.17 o
  -3   4   0     3079.45     3215.31     56.41 o
   4  -4   0     2672.26     2834.30     56.41 o
  -4   4   0     2672.26     2857.15     49.18 o
   5  -4   0      794.72      819.59     18.23 o
  -5   4   0      794.72      825.67     14.18 o
   6  -4   0     1350.95     1465.90     29.80 o
  -6   4   0     1350.95     1418.74     29.51 o
   7  -4   0      545.32      564.43     12.73 o
  -7   4   0      545.32      543.60     12.44 o
   8  -4   0       31.31       35.87      4.34 o
  -8   4   0       31.31       32.98      3.47 o
   9  -4   0        7.64       -0.29      3.76 o
  -9   4   0        7.64        2.89      3.76 o
  10  -4   0      412.75      399.24     11.57 o
 -10   4   0      412.75      398.66     10.70 o
  11  -4   0        0.04        3.18      4.05 o
 -11   4   0        0.04       -4.92      4.92 o
  12  -4   0        0.10        2.60      7.23 o
 -12   4   0        0.10        4.05      8.39 o
  13  -4   0       72.70       54.68      8.39 o
 -13   4   0       72.70       48.31     10.41 o
  14  -4   0       12.57       24.30      7.52 o
 -14   4   0       12.57       17.94      9.55 o
  15  -4   0       25.26       20.83     11.28 o
 -15   4   0       25.26       30.09     10.99 o
   1  -5   0     2441.30     2503.34     40.21 o
  -1   5   0     2441.30     2591.57     52.65 o
   2  -5   0       18.47       24.01      2.89 o
  -2   5   0       18.47       24.88      2.89 o
   3  -5   0      912.33     1029.92     21.41 o
  -3   5   0      912.33     1072.73     20.83 o
   4  -5   0     2965.66     3163.24     63.36 o
  -4   5   0     2965.66     3164.39     62.78 o
   5  -5   0      484.83      479.95     10.99 o
  -5   5   0      484.83      472.43      9.26 o
   6  -5   0        5.81        4.05      4.05 o
  -6   5   0        5.81       10.13      2.03 o
   7  -5   0      662.47      670.03     16.20 o
  -7   5   0      662.47      694.62     16.78 o
   8  -5   0     1395.98     1504.37     38.77 o
  -8   5   0     1395.98     1441.88     35.58 o
   9  -5   0       41.68       33.56      4.63 o
  -9   5   0       41.68       42.82      4.63 o
  10  -5   0      194.79      187.76      7.81 o
 -10   5   0      194.79      211.48     11.86 o
  11  -5   0      423.46      460.86     16.20 o
 -11   5   0      423.46      464.33     22.57 o
  12  -5   0      491.00      534.34     23.43 o
 -12   5   0      491.00      549.68     28.35 o
  13  -5   0       56.65       79.85      9.84 o
 -13   5   0       56.65       62.78     10.41 o
  14  -5   0       98.60       99.23     10.70 o
 -14   5   0       98.60       87.66     13.02 o
   0  -6   0     1689.72     1737.84     42.24 o
   0   6   0     1689.72     1798.02     74.06 o
   1  -6   0      233.02      244.75      5.50 o
  -1   6   0      233.02      253.14      7.52 o
   2  -6   0      193.78      182.55      4.92 o
  -2   6   0      193.78      184.00      5.79 o
   3  -6   0     1679.52     1650.18     33.27 o
  -3   6   0     1679.52     1714.99     36.45 o
   4  -6   0      892.13      922.30     21.41 o
  -4   6   0      892.13      947.18     18.52 o
   5  -6   0       28.22       29.51      4.63 o
  -5   6   0       28.22       30.96      2.89 o
   6  -6   0      134.21      128.74      5.79 o
  -6   6   0      134.21      123.24      4.34 o
   7  -6   0      831.12      897.13     23.14 o
  -7   6   0      831.12      867.04     21.41 o
   8  -6   0       61.14       64.51      5.50 o
  -8   6   0       61.14       69.43      6.36 o
   9  -6   0       31.83       24.30      5.79 o
  -9   6   0       31.83       29.80      7.23 o
  10  -6   0      515.78      617.08     22.57 o
 -10   6   0      515.78      663.95     44.55 o
  11  -6   0        0.31       -1.74      7.81 o
 -11   6   0        0.31       15.91      9.84 o
  12  -6   0       66.67       77.53      8.97 o
 -12   6   0       66.67       75.22     10.99 o
   1  -7   0       70.19       60.17      3.76 o
  -1   7   0       70.19       49.76      4.63 o
   2  -7   0       10.54        4.92      3.47 o
  -2   7   0       10.54        4.63      4.34 o
   3  -7   0        5.89        5.21      3.47 o
  -3   7   0        5.89       -1.74      4.34 o
   4  -7   0       57.93       51.79      4.34 o
  -4   7   0       57.93       48.89      4.34 o
   5  -7   0       11.07       11.57      4.92 o
  -5   7   0       11.07        0.87      3.47 o
   6  -7   0      182.87      148.70      7.52 o
  -6   7   0      182.87      155.64      8.39 o
   7  -7   0      151.09      127.29      7.81 o
  -7   7   0      151.09      150.73      9.84 o
   8  -7   0        2.31        6.94      6.65 o
  -8   7   0        2.31       11.28     10.13 o
   9  -7   0       46.26       30.67      8.10 o
  -9   7   0       46.26       65.38     11.86 o
  10  -7   0       53.79       68.56     12.15 o
 -10   7   0       53.79       61.62     12.15 o
  11  -7   0      100.25      115.14     11.57 o
 -11   7   0      100.25      145.52     16.78 o
   0  -8   0      186.81      190.07     10.13 o
   0   8   0      186.81      168.37     17.36 o
   1  -8   0      148.48      134.24      6.94 o
  -1   8   0      148.48      114.85      9.26 o
   2  -8   0      301.98      258.64      9.26 o
  -2   8   0      301.98      270.50     16.78 o
   3  -8   0       23.50       12.44      5.50 o
  -3   8   0       23.50       18.23      8.39 o
   4  -8   0       74.98       65.38      6.08 o
  -4   8   0       74.98       91.71     11.28 o
   5  -8   0      154.91      140.31      7.81 o
  -5   8   0      154.91      157.09     15.33 o
   6  -8   0       17.02       19.38      6.08 o
  -6   8   0       17.02        0.29     11.57 o
   7  -8   0        0.51        8.68      8.39 o
  -7   8   0        0.51      -10.70     10.70 o
   8  -8   0       14.50       33.56      9.84 o
  -8   8   0       14.50       45.71     15.04 o
   1  -9   0        4.19        4.63      6.36 o
   2  -9   0        2.18       12.44      6.08 o
   3  -9   0       25.23       25.75      6.65 o
   4  -9   0        2.73       -1.45      6.08 o
 -16  -1   1       29.62       32.69      7.23 o
  16   1  -1       29.62       33.85     11.28 o
 -15  -1   1       17.68       26.62      5.21 o
  15   1  -1       17.68       27.19      7.81 o
 -14  -1   1        3.41        2.03      5.21 o
  14   1  -1        3.41       -1.74      5.21 o
 -13  -1   1      527.05      547.36     16.78 o
  13   1  -1      527.05      556.91     16.20 o
 -12  -1   1        6.41       12.15      3.76 o
  12   1  -1        6.41        8.97      3.47 o
 -11  -1   1      516.35      495.29     13.89 o
  11   1  -1      516.35      478.80     10.99 o
 -10  -1   1      125.53      132.50      5.21 o
  10   1  -1      125.53      137.42      4.92 o
  -9  -1   1      375.50      354.97      9.55 o
   9   1  -1      375.50      346.87      8.10 o
  -8  -1   1       62.44       46.29      3.76 o
   8   1  -1       62.44       48.89      3.47 o
  -7  -1   1       65.19       78.40      3.76 o
   7   1  -1       65.19       80.72      2.89 o
  -6  -1   1     2339.62     2188.00     49.76 o
   6   1  -1     2339.62     2016.44     42.24 o
  -5  -1   1       76.71       97.78      3.47 o
   5   1  -1       76.71       96.92      3.47 o
  -4  -1   1     2261.25     2214.90     47.73 o
   4   1  -1     2261.25     2207.67     49.47 o
  -3  -1   1      248.31      233.47      5.50 o
   3   1  -1      248.31      237.52      6.36 o
  -2  -1   1       31.42       66.54      2.60 o
   2   1  -1       31.42       69.14      2.60 o
  -1  -1   1    12254.74    10607.86    289.30 o
   1   1  -1    12254.74    10869.68    327.49 o
   0  -1   1     2718.30     2437.66    106.75 o
   0   1  -1     2718.30     2595.05     66.25 o
   1  -1   1    10112.11     9603.11    213.51 o
  -1   1  -1    10112.11     9391.06    206.27 o
   2  -1   1     2014.59     1980.57     38.19 o
  -2   1  -1     2014.59     2017.60     41.08 o
   3  -1   1     5147.85     5163.76     92.58 o
  -3   1  -1     5147.85     5170.42    109.94 o
   4  -1   1      374.59      330.96      6.65 o
  -4   1  -1      374.59      335.01      8.10 o
   5  -1   1      667.16      652.09     15.33 o
  -5   1  -1      667.16      680.44     15.91 o
   6  -1   1      567.48      513.51     10.99 o
  -6   1  -1      567.48      516.41     10.99 o
   7  -1   1      609.81      564.72     15.91 o
  -7   1  -1      609.81      590.47     12.15 o
   8  -1   1      260.48      278.60      7.52 o
  -8   1  -1      260.48      269.92      5.79 o
   9  -1   1       64.57       62.20      3.47 o
  -9   1  -1       64.57       72.33      3.76 o
  10  -1   1      136.16      138.87      5.21 o
 -10   1  -1      136.16      118.32      4.63 o
  11  -1   1      441.11      418.33     11.28 o
 -11   1  -1      441.11      420.36     10.99 o
  12  -1   1        1.06       -3.18      4.34 o
 -12   1  -1        1.06       -2.31      4.63 o
  13  -1   1       39.98       32.98      4.63 o
 -13   1  -1       39.98       39.92      6.08 o
  14  -1   1        0.72       16.20      6.65 o
 -14   1  -1        0.72        0.58      6.36 o
  15  -1   1       61.74       75.80      9.26 o
 -15   1  -1       61.74       69.43      8.39 o
  16  -1   1        0.82       20.25     11.57 o
 -16   1  -1        0.82        2.89     10.99 o
 -16  -2   1       22.50       36.74      8.39 o
  16   2  -1       22.50       34.43     10.13 o
 -15  -2   1       17.79       30.67      5.50 o
  15   2  -1       17.79        9.55      9.84 o
 -14  -2   1       52.63       48.31      4.05 o
  14   2  -1       52.63       48.31      6.65 o
 -13  -2   1       14.03       13.31      3.18 o
  13   2  -1       14.03        0.00      5.50 o
 -12  -2   1       95.87       74.35      4.05 o
  12   2  -1       95.87       73.48      4.92 o
 -11  -2   1        1.05        0.58      3.18 o
  11   2  -1        1.05        1.45      3.18 o
 -10  -2   1       42.71       36.45      2.89 o
  10   2  -1       42.71       40.50      3.76 o
  -9  -2   1      772.86      819.59     19.38 o
   9   2  -1      772.86      798.19     16.49 o
  -8  -2   1       35.28       31.53      2.89 o
   8   2  -1       35.28       35.01      2.89 o
  -7  -2   1     1669.08     1914.32     38.48 o
   7   2  -1     1669.08     1942.09     38.77 o
  -6  -2   1      929.46      949.20     18.80 o
   6   2  -1      929.46      915.93     20.83 o
  -5  -2   1     5636.01     5847.68    114.85 o
   5   2  -1     5636.01     5854.62    139.73 o
  -4  -2   1     1501.85     1428.29     26.33 o
   4   2  -1     1501.85     1426.26     30.09 o
  -3  -2   1     1025.04     1087.49     19.67 o
   3   2  -1     1025.04     1077.65     20.25 o
  -2  -2   1     1033.27      931.55     16.20 o
   2   2  -1     1033.27      945.15     16.20 o
  -1  -2   1      132.04      123.82      3.18 o
   1   2  -1      132.04      129.90      4.34 o
   0  -2   1      528.94      394.32      6.08 o
   0   2  -1      528.94      450.16     18.80 o
   1  -2   1     1705.89     1598.40     28.93 o
  -1   2  -1     1705.89     1609.97     28.93 o
   2  -2   1     4525.84     4465.68     84.77 o
  -2   2  -1     4525.84     4475.22     82.74 o
   3  -2   1      344.98      373.78      6.94 o
  -3   2  -1      344.98      367.13      7.23 o
   4  -2   1     1273.09     1407.46     24.01 o
  -4   2  -1     1273.09     1432.92     30.09 o
   5  -2   1       13.39       14.75      2.03 o
  -5   2  -1       13.39       10.41      2.31 o
   6  -2   1      508.51      588.15     10.70 o
  -6   2  -1      508.51      578.61     12.15 o
   7  -2   1     1152.77     1305.33     24.88 o
  -7   2  -1     1152.77     1364.06     28.93 o
   8  -2   1       83.11       81.58      3.18 o
  -8   2  -1       83.11       84.77      3.47 o
   9  -2   1        9.06        7.81      2.89 o
  -9   2  -1        9.06        3.18      3.47 o
  10  -2   1      670.30      568.48     14.18 o
 -10   2  -1      670.30      556.91     12.44 o
  11  -2   1       15.55       13.02      2.89 o
 -11   2  -1       15.55        8.68      4.05 o
  12  -2   1       38.15       35.58      4.34 o
 -12   2  -1       38.15       39.63      4.63 o
  13  -2   1        3.42       14.18      5.21 o
 -13   2  -1        3.42       -6.08      6.08 o
  14  -2   1      144.15      142.92     10.70 o
 -14   2  -1      144.15      139.15      9.84 o
  15  -2   1        0.70        5.21      8.39 o
 -15   2  -1        0.70       12.73      9.26 o
 -15  -3   1       44.54       44.26      9.84 o
  15   3  -1       44.54       36.16      9.55 o
 -14  -3   1       41.03       21.99      7.52 o
  14   3  -1       41.03       37.90      9.55 o
 -13  -3   1      106.31       86.21      4.05 o
  13   3  -1      106.31       88.53      9.84 o
 -12  -3   1      118.46      100.39      3.76 o
  12   3  -1      118.46       91.71      6.65 o
 -11  -3   1      609.07      569.06     13.60 o
  11   3  -1      609.07      569.64     13.60 o
 -10  -3   1      320.04      323.73      8.10 o
  10   3  -1      320.04      330.09      8.10 o
  -9  -3   1      115.35      112.83      3.76 o
   9   3  -1      115.35      113.70      4.34 o
  -8  -3   1      438.79      413.12      8.97 o
   8   3  -1      438.79      418.04      9.55 o
  -7  -3   1      555.50      573.11     11.28 o
   7   3  -1      555.50      574.84     12.73 o
  -6  -3   1       31.84       34.14      2.60 o
   6   3  -1       31.84       29.22      2.89 o
  -5  -3   1        5.99       16.20      2.03 o
   5   3  -1        5.99       18.23      2.03 o
  -4  -3   1      240.40      255.45      5.50 o
   4   3  -1      240.40      259.22      5.21 o
  -3  -3   1        2.09       13.60      2.03 o
   3   3  -1        2.09       13.02      2.03 o
  -2  -3   1      997.19      956.43     19.38 o
   2   3  -1      997.19      967.72     15.91 o
  -1  -3   1       44.31       64.80      2.03 o
   1   3  -1       44.31       62.78      2.31 o
   0  -3   1       76.55       65.09      2.03 o
   0   3  -1       76.55       74.06      2.89 o
   1  -3   1     2258.59     2166.59     37.32 o
  -1   3  -1     2258.59     2236.02     37.03 o
   2  -3   1     1327.87     1336.87     23.43 o
  -2   3  -1     1327.87     1358.85     22.57 o
   3  -3   1        5.76       13.31      2.31 o
  -3   3  -1        5.76       13.60      1.45 o
   4  -3   1       32.29       57.86      2.31 o
  -4   3  -1       32.29       61.33      2.89 o
   5  -3   1     1687.50     1784.42     32.98 o
  -5   3  -1     1687.50     1709.78     33.56 o
   6  -3   1       90.71       92.00      3.76 o
  -6   3  -1       90.71       83.61      3.47 o
   7  -3   1       26.03       30.38      3.47 o
  -7   3  -1       26.03       19.09      3.18 o
   8  -3   1       75.89       92.00      4.34 o
  -8   3  -1       75.89       98.65      4.34 o
   9  -3   1      356.18      383.04     11.28 o
  -9   3  -1      356.18      384.48      9.26 o
  10  -3   1        4.50        6.65      3.76 o
 -10   3  -1        4.50        5.79      4.05 o
  11  -3   1       96.72       84.48      3.47 o
 -11   3  -1       96.72       72.33      4.63 o
  12  -3   1        6.37        8.68      1.74 o
 -12   3  -1        6.37       11.28      6.08 o
  13  -3   1      211.14      162.30     10.41 o
 -13   3  -1      211.14      151.59     13.02 o
  14  -3   1       87.86       91.42      8.68 o
 -14   3  -1       87.86       72.33     10.70 o
  15  -3   1       21.40       13.31      9.84 o
 -15   3  -1       21.40       17.65      9.55 o
 -15  -4   1       79.03       70.88      8.68 o
  15   4  -1       79.03       73.19     12.15 o
 -14  -4   1       20.85       29.51      7.23 o
  14   4  -1       20.85       24.01      9.84 o
 -13  -4   1        0.46       -7.52      7.52 o
  13   4  -1        0.46       11.57      8.97 o
 -12  -4   1        0.24        0.87      2.03 o
  12   4  -1        0.24        4.92      7.52 o
 -11  -4   1        0.47        0.87      2.03 o
  11   4  -1        0.47       -4.92      4.92 o
 -10  -4   1      160.97      141.47      4.63 o
  10   4  -1      160.97      137.13      5.50 o
  -9  -4   1       45.89       33.56      3.18 o
   9   4  -1       45.89       30.67      3.47 o
  -8  -4   1       37.86       33.85      2.60 o
   8   4  -1       37.86       27.48      3.47 o
  -7  -4   1     2098.85     2188.58     40.79 o
   7   4  -1     2098.85     2068.51     46.87 o
  -6  -4   1      234.45      222.76      5.50 o
   6   4  -1      234.45      218.71      5.21 o
  -5  -4   1      797.64      813.52     14.47 o
   5   4  -1      797.64      798.76     14.18 o
  -4  -4   1     2106.21     2220.69     39.63 o
   4   4  -1     2106.21     2217.51     40.50 o
  -3  -4   1     1929.00     1888.57     31.82 o
   3   4  -1     1929.00     1889.73     34.43 o
  -2  -4   1       17.51       26.91      2.31 o
   2   4  -1       17.51       24.01      2.03 o
  -1  -4   1       15.01       14.47      2.03 o
   1   4  -1       15.01       14.18      2.89 o
   0  -4   1      598.79      518.43      8.68 o
   0   4  -1      598.79      535.50     12.15 o
   1  -4   1      110.64      103.86      3.18 o
  -1   4  -1      110.64       99.52      3.47 o
   2  -4   1     1295.03     1370.72     24.88 o
  -2   4  -1     1295.03     1399.36     24.30 o
   3  -4   1      768.91      812.36     15.62 o
  -3   4  -1      768.91      840.71     14.75 o
   4  -4   1       43.20       43.40      2.89 o
  -4   4  -1       43.20       40.50      2.03 o
   5  -4   1     1631.21     1654.52     33.85 o
  -5   4  -1     1631.21     1658.28     35.01 o
   6  -4   1      961.44      975.53     20.25 o
  -6   4  -1      961.44      960.49     21.41 o
   7  -4   1       77.14       80.43      4.05 o
  -7   4  -1       77.14       81.29      4.05 o
   8  -4   1       79.57       61.04      4.05 o
  -8   4  -1       79.57       64.51      4.05 o
   9  -4   1      244.00      244.75      7.81 o
  -9   4  -1      244.00      244.46      7.81 o
  10  -4   1      156.04      154.78      7.23 o
 -10   4  -1      156.04      148.99      6.08 o
  11  -4   1        2.55        6.65      5.79 o
 -11   4  -1        2.55        6.08      6.65 o
  12  -4   1      341.61      296.25     15.62 o
 -12   4  -1      341.61      344.56     16.78 o
  13  -4   1       63.68       48.02      8.39 o
 -13   4  -1       63.68       55.84      8.97 o
  14  -4   1       12.40       10.99     11.28 o
 -14   4  -1       12.40       19.38     10.70 o
 -14  -5   1       55.32       41.95     10.13 o
  14   5  -1       55.32       68.85     12.73 o
 -13  -5   1       48.45       46.00      9.26 o
  13   5  -1       48.45       39.35      7.52 o
 -12  -5   1       83.68       75.51      7.23 o
  12   5  -1       83.68       72.61      9.84 o
 -11  -5   1      478.69      505.99     18.80 o
  11   5  -1      478.69      495.29     19.67 o
 -10  -5   1        5.59        8.97      5.21 o
  10   5  -1        5.59        9.26      5.50 o
  -9  -5   1       93.56       81.29      5.79 o
   9   5  -1       93.56       89.11      4.92 o
  -8  -5   1      224.38      212.64      5.50 o
   8   5  -1      224.38      241.57      6.94 o
  -7  -5   1       46.94       46.00      3.18 o
   7   5  -1       46.94       61.91      4.05 o
  -6  -5   1       25.97       29.22      2.89 o
   6   5  -1       25.97       28.06      2.60 o
  -5  -5   1       23.87       20.83      2.89 o
   5   5  -1       23.87       20.54      2.60 o
  -4  -5   1       10.69       16.49      2.89 o
   4   5  -1       10.69       14.75      2.60 o
  -3  -5   1        5.42        5.79      2.60 o
   3   5  -1        5.42       11.28      2.31 o
  -2  -5   1      395.41      413.70      7.52 o
   2   5  -1      395.41      429.61      8.97 o
  -1  -5   1       17.62       34.14      2.60 o
   1   5  -1       17.62       34.43      3.47 o
   0  -5   1      676.53      720.65     11.28 o
   0   5  -1      676.53      733.67     16.49 o
   1  -5   1      466.13      426.72      6.65 o
  -1   5  -1      466.13      449.29     11.28 o
   2  -5   1      284.16      299.72      6.08 o
  -2   5  -1      284.16      310.71      6.65 o
   3  -5   1      108.54      100.10      4.34 o
  -3   5  -1      108.54      105.02      3.18 o
   4  -5   1      482.19      425.56     10.70 o
  -4   5  -1      482.19      443.50      8.97 o
   5  -5   1      241.05      248.80      7.23 o
  -5   5  -1      241.05      262.11      5.50 o
   6  -5   1       88.24       94.31      4.34 o
  -6   5  -1       88.24       99.81      4.34 o
   7  -5   1        1.43        8.39      3.47 o
  -7   5  -1        1.43        4.05      3.47 o
   8  -5   1      149.40      178.50      7.23 o
  -8   5  -1      149.40      180.52      7.23 o
   9  -5   1       43.44       41.08      5.21 o
  -9   5  -1       43.44       51.21      4.92 o
  10  -5   1        6.03        8.10      5.50 o
 -10   5  -1        6.03       22.85      6.94 o
  11  -5   1        7.68       -4.34      9.55 o
 -11   5  -1        7.68       12.73      8.97 o
  12  -5   1       12.01       13.31      6.65 o
 -12   5  -1       12.01       15.33      8.68 o
  13  -5   1       63.86       61.91      9.55 o
 -13   5  -1       63.86       74.06     12.44 o
 -13  -6   1        2.16       -8.97      8.97 o
  13   6  -1        2.16       18.23      8.39 o
 -12  -6   1       15.56        4.63      7.52 o
  12   6  -1       15.56        9.26      7.23 o
 -11  -6   1       21.85        8.97      7.52 o
  11   6  -1       21.85       41.37     10.41 o
 -10  -6   1        0.72       -4.05      6.94 o
  10   6  -1        0.72        5.79      7.52 o
  -9  -6   1      333.96      335.88     11.57 o
   9   6  -1      333.96      321.42     16.20 o
  -8  -6   1      121.30      103.28      6.36 o
   8   6  -1      121.30      119.48      7.81 o
  -7  -6   1       10.53        1.45      4.63 o
   7   6  -1       10.53        8.68      2.60 o
  -6  -6   1      161.20      168.95      6.36 o
   6   6  -1      161.20      175.61      4.63 o
  -5  -6   1      956.79      975.82     20.83 o
   5   6  -1      956.79      968.87     18.23 o
  -4  -6   1      245.24      254.59      8.39 o
   4   6  -1      245.24      249.09      6.08 o
  -3  -6   1        2.05        8.68      2.89 o
   3   6  -1        2.05        3.47      3.18 o
  -2  -6   1      316.41      340.80      6.94 o
   2   6  -1      316.41      342.25      8.97 o
  -1  -6   1       31.86       44.26      2.89 o
   1   6  -1       31.86       28.64      4.05 o
   0  -6   1        7.94        6.65      2.89 o
   0   6  -1        7.94        8.97      3.76 o
   1  -6   1       14.90       16.49      2.89 o
  -1   6  -1       14.90       26.33      3.76 o
   2  -6   1      144.51      147.26      4.34 o
  -2   6  -1      144.51      143.20      5.50 o
   3  -6   1      215.09      208.88      5.50 o
  -3   6  -1      215.09      230.00      6.36 o
   4  -6   1      402.97      402.71     10.99 o
  -4   6  -1      402.97      418.04      8.97 o
   5  -6   1       24.29       24.59      4.34 o
  -5   6  -1       24.29       29.22      2.89 o
   6  -6   1       11.77        8.39      3.76 o
  -6   6  -1       11.77        5.79      4.05 o
   7  -6   1      686.18      698.96     20.54 o
  -7   6  -1      686.18      693.17     20.25 o
   8  -6   1       43.13       50.34      5.50 o
  -8   6  -1       43.13       48.60      5.50 o
   9  -6   1       74.28       75.22      6.36 o
  -9   6  -1       74.28       82.45     11.57 o
  10  -6   1       57.78       59.31      7.52 o
 -10   6  -1       57.78       53.23     11.86 o
  11  -6   1       78.10       84.19     10.99 o
 -11   6  -1       78.10       82.16     13.89 o
  12  -6   1       18.12       37.61      9.55 o
 -12   6  -1       18.12       20.25     10.70 o
 -11  -7   1        5.23        4.34      8.97 o
  11   7  -1        5.23        4.34     12.73 o
 -10  -7   1      197.28      216.98     12.73 o
  10   7  -1      197.28      225.66     18.23 o
  -9  -7   1      113.73      110.51      8.97 o
   9   7  -1      113.73      127.00     14.47 o
  -8  -7   1       30.99       41.08      6.65 o
   8   7  -1       30.99       37.32      8.10 o
  -7  -7   1        2.18       13.60      6.36 o
   7   7  -1        2.18       -2.31      6.65 o
  -6  -7   1      337.31      304.93     11.57 o
   6   7  -1      337.31      326.04     11.28 o
  -5  -7   1        6.25       17.94      4.05 o
   5   7  -1        6.25       11.57      4.05 o
  -4  -7   1      305.10      317.65      7.23 o
   4   7  -1      305.10      313.03     10.41 o
  -3  -7   1        1.75       13.31      3.47 o
   3   7  -1        1.75        0.87      4.34 o
  -2  -7   1        0.79        2.60      3.47 o
   2   7  -1        0.79        7.81      4.05 o
  -1  -7   1      413.68      401.55      9.26 o
   1   7  -1      413.68      411.68     12.73 o
   0  -7   1      296.77      327.78      7.23 o
   0   7  -1      296.77      319.10      9.55 o
   1  -7   1      116.32       88.24      3.76 o
  -1   7  -1      116.32       85.63      5.79 o
   2  -7   1      499.39      519.88     11.57 o
  -2   7  -1      499.39      513.22     17.94 o
   3  -7   1      170.50      193.83      6.08 o
  -3   7  -1      170.50      184.29      6.65 o
   4  -7   1        1.13        2.03      3.76 o
  -4   7  -1        1.13        2.89      3.18 o
   5  -7   1        5.15        4.05      5.21 o
  -5   7  -1        5.15        1.16      3.47 o
   6  -7   1      315.54      323.44     12.15 o
  -6   7  -1      315.54      317.94     12.73 o
   7  -7   1        4.44        3.76      5.21 o
  -7   7  -1        4.44       -4.63      7.23 o
   8  -7   1       22.73       15.91      6.08 o
  -8   7  -1       22.73       35.29     14.18 o
   9  -7   1        2.72       -1.74      6.94 o
  -9   7  -1        2.72       -5.79     10.99 o
  10  -7   1       13.09       28.64      8.68 o
 -10   7  -1       13.09       27.19     12.44 o
  -8  -8   1       29.70       21.41      9.26 o
   8   8  -1       29.70       40.21     13.02 o
  -7  -8   1      127.60      129.61     10.70 o
   7   8  -1      127.60      113.12     15.04 o
  -6  -8   1       37.38       43.40      7.23 o
   6   8  -1       37.38       58.73      8.97 o
  -5  -8   1       64.43       61.62      5.79 o
   5   8  -1       64.43       68.28     10.70 o
  -4  -8   1        2.37       -0.87      5.21 o
  -3  -8   1       20.54       14.75      4.63 o
   3   8  -1       20.54       21.99      7.81 o
  -2  -8   1      255.99      243.88      7.52 o
   2   8  -1      255.99      224.50     14.47 o
  -1  -8   1       49.34       47.16      4.63 o
   1   8  -1       49.34       56.70      8.10 o
   0  -8   1       83.00       52.65      4.92 o
   0   8  -1       83.00       56.99      8.68 o
   1  -8   1       34.72       29.51      4.63 o
  -1   8  -1       34.72       45.13      7.52 o
   2  -8   1       11.82        6.08      4.63 o
  -2   8  -1       11.82       19.09      7.52 o
   3  -8   1        9.92       11.86      4.63 o
   4  -8   1       15.23       18.23      4.92 o
  -4   8  -1       15.23       -0.58     10.13 o
   5  -8   1        0.83       10.70      5.50 o
  -5   8  -1        0.83        0.29     10.13 o
   6  -8   1       18.64       30.38      6.65 o
  -6   8  -1       18.64       30.09     11.86 o
   7  -8   1       79.36      100.39     10.70 o
  -7   8  -1       79.36       97.50     12.73 o
   8  -8   1       11.57       18.23      9.84 o
  -8   8  -1       11.57       21.70     12.73 o
  -4  -9   1       28.87       30.38      6.36 o
  -3  -9   1        3.54        7.23      5.79 o
  -2  -9   1      131.88      138.87      8.10 o
  -1  -9   1       99.08       83.03      6.94 o
   0  -9   1      176.52      188.91      8.68 o
   1  -9   1       61.40       63.36      6.65 o
   2  -9   1       10.59        8.39      5.79 o
   3  -9   1        0.29        2.31      6.08 o
   4  -9   1       32.78       48.02      6.94 o
 -16  -1   3       26.84       20.83      6.65 o
  16   1  -3       26.84       26.91      8.68 o
 -15  -1   3        0.14        0.58      5.21 o
  15   1  -3        0.14       -6.08      9.55 o
 -14  -1   3       41.28       36.74      6.36 o
  14   1  -3       41.28       28.35      7.52 o
 -13  -1   3       95.99       89.97      6.65 o
  13   1  -3       95.99       98.07      7.52 o
 -12  -1   3      150.15      116.30      7.52 o
  12   1  -3      150.15      127.00      5.50 o
 -11  -1   3     1235.18     1215.65     35.01 o
  11   1  -3     1235.18     1189.90     30.38 o
 -10  -1   3       36.39       46.87      3.47 o
  10   1  -3       36.39       50.63      4.63 o
  -9  -1   3      454.14      506.86     10.99 o
   9   1  -3      454.14      522.19     12.73 o
  -8  -1   3        7.31       22.28      2.31 o
   8   1  -3        7.31       22.28      2.89 o
  -7  -1   3     1533.68     1518.55     28.35 o
   7   1  -3     1533.68     1635.43     36.16 o
  -6  -1   3      123.28      150.44      3.76 o
   6   1  -3      123.28      139.73      4.63 o
  -5  -1   3      368.74      365.97      7.81 o
   5   1  -3      368.74      359.89      8.39 o
  -4  -1   3      327.44      381.01      8.10 o
   4   1  -3      327.44      383.04      9.26 o
  -3  -1   3        7.57        1.45      2.03 o
   3   1  -3        7.57       -2.03      2.03 o
  -2  -1   3     2171.31     2045.08     47.16 o
   2   1  -3     2171.31     2041.03     44.26 o
  -1  -1   3     4529.01     4207.33     73.77 o
   1   1  -3     4529.01     4323.92     83.03 o
   0  -1   3      833.81      900.31     18.80 o
   0   1  -3      833.81      918.54     14.75 o
   1  -1   3      371.71      350.63      6.36 o
  -1   1  -3      371.71      358.45      7.81 o
   2  -1   3     1921.44     2107.86     34.43 o
  -2   1  -3     1921.44     1989.53     35.87 o
   3  -1   3       54.36       54.97      1.74 o
  -3   1  -3       54.36       48.02      2.31 o
   4  -1   3      126.80      162.30      3.76 o
  -4   1  -3      126.80      171.85      4.05 o
   5  -1   3      112.81      124.40      3.76 o
  -5   1  -3      112.81      130.48      4.05 o
   6  -1   3       39.89       50.63      2.60 o
  -6   1  -3       39.89       59.89      2.31 o
   7  -1   3       57.60       42.82      2.89 o
  -7   1  -3       57.60       43.97      3.18 o
   8  -1   3      385.34      373.49      8.39 o
  -8   1  -3      385.34      373.78      8.68 o
   9  -1   3      102.41       90.55      5.21 o
  -9   1  -3      102.41       96.05      4.34 o
  10  -1   3       28.57       28.06      3.47 o
 -10   1  -3       28.57       23.72      3.47 o
  11  -1   3      187.86      176.19      6.65 o
 -11   1  -3      187.86      174.74      6.08 o
  12  -1   3       18.49       13.60      4.63 o
 -12   1  -3       18.49       11.28      5.79 o
  13  -1   3       47.97       44.84      6.08 o
 -13   1  -3       47.97       56.12      6.08 o
  14  -1   3        1.62       -0.87      8.10 o
 -14   1  -3        1.62        8.68      6.36 o
  15  -1   3       11.48       12.73      7.52 o
 -15   1  -3       11.48       -8.68      8.68 o
 -16  -2   3       54.29       44.84      6.08 o
  16   2  -3       54.29       42.24     11.86 o
 -15  -2   3      123.33      124.11      7.52 o
  15   2  -3      123.33      168.08     19.38 o
 -14  -2   3       12.92       14.75      4.63 o
  14   2  -3       12.92       12.73      6.94 o
 -13  -2   3       38.80       32.11      4.34 o
  13   2  -3       38.80       31.24      5.50 o
 -12  -2   3      144.91      144.07      5.50 o
  12   2  -3      144.91      159.98      8.68 o
 -11  -2   3       34.37       29.22      3.18 o
  11   2  -3       34.37       28.93      4.05 o
 -10  -2   3      208.31      233.76      6.36 o
  10   2  -3      208.31      204.54      6.36 o
  -9  -2   3        2.03        9.26      2.89 o
   9   2  -3        2.03        4.92      3.47 o
  -8  -2   3      160.41      188.05      4.92 o
   8   2  -3      160.41      175.90      5.50 o
  -7  -2   3      361.74      305.21      6.36 o
   7   2  -3      361.74      305.79      9.26 o
  -6  -2   3       14.38        5.50      2.31 o
   6   2  -3       14.38        0.00      2.60 o
  -5  -2   3      148.32      190.65      5.50 o
   5   2  -3      148.32      198.75      5.21 o
  -4  -2   3      453.84      387.95      8.97 o
   4   2  -3      453.84      418.04      7.52 o
  -3  -2   3     1575.71     1435.81     29.80 o
   3   2  -3     1575.71     1534.75     28.06 o
  -2  -2   3      767.43      809.76     17.65 o
   2   2  -3      767.43      830.30     15.33 o
  -1  -2   3      150.06      140.02      3.76 o
   1   2  -3      150.06      128.16      5.50 o
   0  -2   3     2317.62     2313.26     52.07 o
   0   2  -3     2317.62     2271.32     39.63 o
   1  -2   3       10.33       26.04      2.89 o
  -1   2  -3       10.33       19.96      1.45 o
   2  -2   3     1197.10     1258.47     23.72 o
  -2   2  -3     1197.10     1315.46     24.59 o
   3  -2   3      847.66      749.87     15.04 o
  -3   2  -3      847.66      804.55     15.33 o
   4  -2   3      244.01      231.15      5.50 o
  -4   2  -3      244.01      247.64      5.21 o
   5  -2   3      615.21      650.35     12.73 o
  -5   2  -3      615.21      656.72     13.31 o
   6  -2   3        4.72        9.26      2.03 o
  -6   2  -3        4.72       10.41      2.60 o
   7  -2   3        0.43        6.08      2.03 o
  -7   2  -3        0.43        1.16      2.60 o
   8  -2   3       30.53       24.01      2.60 o
  -8   2  -3       30.53       18.80      2.89 o
   9  -2   3       25.54       15.33      2.89 o
  -9   2  -3       25.54       18.52      3.47 o
  10  -2   3      129.45      107.91      4.34 o
 -10   2  -3      129.45      110.80      4.63 o
  11  -2   3        0.49        2.03      3.47 o
 -11   2  -3        0.49       -2.89      3.76 o
  12  -2   3      110.32       87.08      5.21 o
 -12   2  -3      110.32      108.49      6.36 o
  13  -2   3        0.23       -4.63      7.52 o
 -13   2  -3        0.23       -5.79      5.79 o
  14  -2   3        3.72        3.18      6.65 o
 -14   2  -3        3.72       14.18     10.41 o
 -16  -3   3       16.94       10.70      9.26 o
  16   3  -3       16.94       -3.18     11.28 o
 -15  -3   3        2.12        8.68      6.94 o
  15   3  -3        2.12        6.08      8.97 o
 -14  -3   3       44.44       25.46      4.92 o
  14   3  -3       44.44       30.96      7.81 o
 -13  -3   3      162.43      122.66      6.08 o
  13   3  -3      162.43      100.97      7.81 o
 -12  -3   3       27.71       19.96      3.47 o
  12   3  -3       27.71       15.91      6.36 o
 -11  -3   3      201.52      222.18      6.08 o
  11   3  -3      201.52      190.36      6.94 o
 -10  -3   3      154.57      138.00      4.63 o
  10   3  -3      154.57      130.76      5.21 o
  -9  -3   3      213.18      181.10      4.92 o
   9   3  -3      213.18      199.04      6.36 o
  -8  -3   3      210.74      204.54      5.21 o
   8   3  -3      210.74      219.58      6.08 o
  -7  -3   3       31.76       32.69      3.18 o
   7   3  -3       31.76       29.80      2.89 o
  -6  -3   3      122.61      108.49      4.34 o
   6   3  -3      122.61      109.36      3.47 o
  -5  -3   3     1458.16     1565.13     32.98 o
   5   3  -3     1458.16     1606.79     35.01 o
  -4  -3   3        5.01       16.78      2.31 o
   4   3  -3        5.01       16.78      2.03 o
  -3  -3   3        9.41        9.84      2.03 o
   3   3  -3        9.41        6.65      1.74 o
  -2  -3   3      251.08      236.07      4.34 o
   2   3  -3      251.08      219.29      4.92 o
  -1  -3   3      202.94      201.93      4.05 o
   1   3  -3      202.94      201.07      7.52 o
   0  -3   3      125.28      120.64      2.60 o
   0   3  -3      125.28      120.93      3.76 o
   1  -3   3      664.02      737.72     14.18 o
  -1   3  -3      664.02      700.40     14.75 o
   2  -3   3       85.16       83.03      2.60 o
  -2   3  -3       85.16       81.00      2.31 o
   3  -3   3     1553.51     1640.64     31.24 o
  -3   3  -3     1553.51     1640.06     32.40 o
   4  -3   3      238.80      228.26      5.21 o
  -4   3  -3      238.80      233.76      5.21 o
   5  -3   3      260.54      251.69      6.36 o
  -5   3  -3      260.54      271.94      6.65 o
   6  -3   3        3.17        8.97      3.18 o
  -6   3  -3        3.17       12.15      2.89 o
   7  -3   3      269.28      276.28      7.52 o
  -7   3  -3      269.28      279.18      8.10 o
   8  -3   3       88.37       91.42      4.92 o
  -8   3  -3       88.37       91.42      4.34 o
   9  -3   3        4.28        3.18      3.76 o
  -9   3  -3        4.28       11.28      3.47 o
  10  -3   3       28.55       32.69      5.21 o
 -10   3  -3       28.55       15.04      4.05 o
  11  -3   3        4.52        6.36      5.21 o
 -11   3  -3        4.52       -2.89      5.21 o
  12  -3   3       22.03       28.64      6.36 o
 -12   3  -3       22.03       17.36      8.10 o
  13  -3   3        0.85        1.16      7.81 o
 -13   3  -3        0.85        0.00      7.52 o
  14  -3   3        5.91       13.31      7.52 o
 -14   3  -3        5.91        7.23      8.39 o
 -15  -4   3       13.31       10.70      8.68 o
  15   4  -3       13.31       31.82     10.41 o
 -14  -4   3      210.02      221.32     16.78 o
  14   4  -3      210.02      166.35     13.89 o
 -13  -4   3       20.05       17.07      4.05 o
  13   4  -3       20.05       18.23      8.39 o
 -12  -4   3       32.68       30.67      4.05 o
  12   4  -3       32.68       18.52      6.36 o
 -11  -4   3       58.37       47.73      3.18 o
  11   4  -3       58.37       48.60      6.36 o
 -10  -4   3     1254.37     1301.57     30.67 o
  10   4  -3     1254.37     1412.95     34.72 o
  -9  -4   3      243.35      247.06      8.10 o
   9   4  -3      243.35      238.67      8.39 o
  -8  -4   3      189.25      167.22      5.21 o
   8   4  -3      189.25      166.64      5.50 o
  -7  -4   3        6.30        2.60      3.18 o
   7   4  -3        6.30        8.39      2.60 o
  -6  -4   3      105.06      110.80      4.05 o
   6   4  -3      105.06      107.62      3.47 o
  -5  -4   3     1257.63     1318.93     26.04 o
   5   4  -3     1257.63     1295.21     25.17 o
  -4  -4   3      159.50      165.77      4.05 o
   4   4  -3      159.50      152.17      4.34 o
  -3  -4   3      135.87      141.76      3.47 o
   3   4  -3      135.87      150.15      3.76 o
  -2  -4   3      649.59      534.05      9.26 o
   2   4  -3      649.59      560.38     13.31 o
  -1  -4   3      549.99      535.50      8.97 o
   1   4  -3      549.99      544.18     19.09 o
   0  -4   3       22.46       43.40      2.03 o
   0   4  -3       22.46       34.43      3.18 o
   1  -4   3      100.99      103.86      2.89 o
  -1   4  -3      100.99      110.80      3.47 o
   2  -4   3      508.00      505.99     11.86 o
  -2   4  -3      508.00      525.95     10.41 o
   3  -4   3       71.27       89.11      3.47 o
  -3   4  -3       71.27       94.02      2.60 o
   4  -4   3      109.67      125.27      3.76 o
  -4   4  -3      109.67      129.61      3.18 o
   5  -4   3       85.15       96.92      3.47 o
  -5   4  -3       85.15      103.28      4.05 o
   6  -4   3      141.66      140.02      4.92 o
  -6   4  -3      141.66      137.42      4.92 o
   7  -4   3     1682.38     1692.71     43.11 o
  -7   4  -3     1682.38     1788.18     50.92 o
   8  -4   3       15.00       28.35      5.21 o
  -8   4  -3       15.00       21.99      4.63 o
   9  -4   3       87.01       71.46      5.50 o
  -9   4  -3       87.01       74.93      4.92 o
  10  -4   3       25.84       31.82      6.08 o
 -10   4  -3       25.84       24.88      5.50 o
  11  -4   3      157.96      164.61      8.10 o
 -11   4  -3      157.96      145.52      9.84 o
  12  -4   3        8.35       10.70      7.52 o
 -12   4  -3        8.35        8.39      9.84 o
  13  -4   3       20.62       10.41      9.26 o
 -13   4  -3       20.62       33.27     11.57 o
 -14  -5   3        1.09       -2.31     12.15 o
  14   5  -3        1.09       -9.55      9.55 o
 -13  -5   3      143.22      140.31     10.99 o
  13   5  -3      143.22      157.09     13.02 o
 -12  -5   3       51.43       36.45      7.81 o
  12   5  -3       51.43       29.80      7.23 o
 -11  -5   3      282.54      251.98      9.26 o
  11   5  -3      282.54      271.66     11.57 o
 -10  -5   3      123.85      109.36      4.92 o
  10   5  -3      123.85      122.95      6.94 o
  -9  -5   3       84.54       98.65      4.92 o
   9   5  -3       84.54      112.54      6.08 o
  -8  -5   3       93.50      101.55      4.63 o
   8   5  -3       93.50       94.60      4.34 o
  -7  -5   3      449.29      449.29     10.99 o
   7   5  -3      449.29      441.48     10.41 o
  -6  -5   3      683.67      655.56     16.49 o
   6   5  -3      683.67      687.38     14.75 o
  -5  -5   3       77.87       91.13      4.34 o
   5   5  -3       77.87       92.00      3.76 o
  -4  -5   3      374.44      400.97      8.10 o
   4   5  -3      374.44      397.50      8.39 o
  -3  -5   3      102.32       84.48      3.18 o
   3   5  -3      102.32       95.76      4.63 o
  -2  -5   3       20.85       27.48      2.31 o
   2   5  -3       20.85       19.67      5.21 o
  -1  -5   3      101.48       90.26      2.89 o
   1   5  -3      101.48       88.24      4.92 o
   0  -5   3      324.25      324.31      5.79 o
   0   5  -3      324.25      334.43      8.39 o
   1  -5   3       48.49       55.84      2.60 o
  -1   5  -3       48.49       52.36      3.47 o
   2  -5   3      214.81      175.03      4.63 o
  -2   5  -3      214.81      188.91      5.21 o
   3  -5   3      479.95      467.22     10.70 o
  -3   5  -3      479.95      490.37     10.13 o
   4  -5   3       97.13      120.93      4.63 o
  -4   5  -3       97.13      120.06      3.18 o
   5  -5   3      292.04      326.04      7.81 o
  -5   5  -3      292.04      309.26      8.97 o
   6  -5   3      241.00      282.36      7.23 o
  -6   5  -3      241.00      282.65      7.81 o
   7  -5   3       19.77       30.09      4.05 o
  -7   5  -3       19.77       23.72      4.05 o
   8  -5   3        1.88       -4.34      4.92 o
  -8   5  -3        1.88       -0.87      4.92 o
   9  -5   3       17.48       14.75      5.50 o
  -9   5  -3       17.48       20.25      5.79 o
  10  -5   3       22.81       21.41      6.08 o
 -10   5  -3       22.81       18.80      6.65 o
  11  -5   3       20.84       27.48      7.52 o
 -11   5  -3       20.84       13.31     10.70 o
  12  -5   3        0.44       -1.16      8.39 o
 -12   5  -3        0.44        4.05      8.97 o
 -13  -6   3       14.80       -2.31      9.26 o
  13   6  -3       14.80       23.43      9.84 o
 -12  -6   3       36.02       34.72      8.39 o
  12   6  -3       36.02       37.90     10.41 o
 -11  -6   3       21.14       19.67      7.81 o
  11   6  -3       21.14       26.91      6.36 o
 -10  -6   3       37.54       26.91      4.63 o
  10   6  -3       37.54       35.87      7.23 o
  -9  -6   3        1.64       -0.87      4.05 o
   9   6  -3        1.64       -3.47      5.79 o
  -8  -6   3        2.14        2.31      3.47 o
   8   6  -3        2.14        2.60      3.76 o
  -7  -6   3      208.14      203.09      6.36 o
   7   6  -3      208.14      200.20      6.94 o
  -6  -6   3       68.06       71.46      3.76 o
   6   6  -3       68.06       72.90      3.76 o
  -5  -6   3       12.09        9.84      3.18 o
   5   6  -3       12.09       15.33      3.18 o
  -4  -6   3      459.77      510.33      9.84 o
   4   6  -3      459.77      471.27     11.86 o
  -3  -6   3      493.34      525.37     10.13 o
   3   6  -3      493.34      516.69     12.44 o
  -2  -6   3      129.09      136.26      3.76 o
   2   6  -3      129.09      133.95      5.50 o
  -1  -6   3       10.09       16.49      2.89 o
   1   6  -3       10.09       18.23      4.34 o
   0  -6   3      150.44      170.11      4.34 o
   0   6  -3      150.44      172.14      6.36 o
   1  -6   3      503.53      540.71     10.13 o
  -1   6  -3      503.53      532.32     15.04 o
   2  -6   3       44.92       42.82      2.89 o
  -2   6  -3       44.92       46.29      4.05 o
   3  -6   3      102.36      115.43      4.63 o
  -3   6  -3      102.36      116.01      4.63 o
   4  -6   3       82.24       70.30      3.76 o
  -4   6  -3       82.24       54.97      2.60 o
   5  -6   3       40.82       40.21      4.34 o
  -5   6  -3       40.82       28.06      4.05 o
   6  -6   3       14.29       15.33      4.34 o
  -6   6  -3       14.29       15.33      4.63 o
   7  -6   3        5.15        9.55      4.34 o
  -7   6  -3        5.15        6.65      5.21 o
   8  -6   3      104.07       88.53      5.79 o
  -8   6  -3      104.07       98.36      8.10 o
   9  -6   3       92.06       93.44      6.94 o
  -9   6  -3       92.06      107.91     10.70 o
  10  -6   3       53.88       54.97      7.81 o
 -10   6  -3       53.88       72.04     13.31 o
  11  -6   3        0.60       -4.92      8.39 o
 -11   6  -3        0.60      -12.73     12.73 o
 -11  -7   3      249.58      277.44     18.52 o
  11   7  -3      249.58      290.17     20.54 o
 -10  -7   3        7.18        3.47      8.39 o
  10   7  -3        7.18       13.31     10.99 o
  -9  -7   3       67.11       67.41      8.10 o
   9   7  -3       67.11       81.58      9.55 o
  -8  -7   3      190.31      162.01      6.94 o
   8   7  -3      190.31      186.89     11.86 o
  -7  -7   3       38.29       31.53      4.63 o
   7   7  -3       38.29       42.24      5.79 o
  -6  -7   3       31.10       21.70      4.05 o
   6   7  -3       31.10       26.33      4.63 o
  -5  -7   3       55.86       50.34      4.05 o
   5   7  -3       55.86       51.50      4.92 o
  -4  -7   3      365.44      341.67      9.26 o
   4   7  -3      365.44      338.48     13.02 o
  -3  -7   3       35.97       36.45      3.76 o
   3   7  -3       35.97       35.87      5.50 o
  -2  -7   3      215.04      217.56      5.50 o
   2   7  -3      215.04      198.75      9.26 o
  -1  -7   3      430.72      407.92      9.26 o
   1   7  -3      430.72      417.46     15.91 o
   0  -7   3      145.12      148.12      4.92 o
   0   7  -3      145.12      154.78      8.10 o
   1  -7   3      373.77      390.56      9.26 o
  -1   7  -3      373.77      382.46     14.75 o
   2  -7   3       87.56      105.60      4.34 o
  -2   7  -3       87.56      101.55      6.36 o
   3  -7   3        2.51        2.03      3.76 o
  -3   7  -3        2.51        1.45      3.76 o
   4  -7   3      135.53      143.78      5.50 o
  -4   7  -3      135.53      138.29      8.97 o
   5  -7   3       46.66       59.60      4.92 o
  -5   7  -3       46.66       57.57      5.79 o
   6  -7   3        3.64        5.50      4.92 o
  -6   7  -3        3.64       14.18      6.65 o
   7  -7   3       17.86       20.25      6.65 o
  -7   7  -3       17.86        2.31      8.10 o
   8  -7   3      262.15      285.54     12.15 o
  -8   7  -3      262.15      267.89     27.48 o
   9  -7   3        7.81        0.29      6.94 o
  -9   7  -3        7.81        3.47     12.44 o
  -8  -8   3       12.12       11.57      8.68 o
   8   8  -3       12.12       22.28     11.57 o
  -7  -8   3      105.95      129.90     10.99 o
   7   8  -3      105.95      122.95     13.60 o
  -6  -8   3       59.09       61.91      4.92 o
   6   8  -3       59.09       66.25     11.57 o
  -5  -8   3        7.65        6.94      4.63 o
  -4  -8   3       40.56       38.19      4.34 o
   4   8  -3       40.56       53.81     10.70 o
  -3  -8   3        3.53        3.47      3.76 o
   3   8  -3        3.53       10.13      9.84 o
  -2  -8   3       19.71       33.56      4.05 o
   2   8  -3       19.71       28.35      8.39 o
  -1  -8   3      306.67      325.18      8.39 o
   1   8  -3      306.67      298.56     17.07 o
   0  -8   3       35.92       43.11      4.63 o
   0   8  -3       35.92       34.72      9.55 o
   1  -8   3        4.27       11.57      4.05 o
   2  -8   3       32.59       36.74      4.92 o
   3  -8   3       60.83       61.33      5.21 o
   4  -8   3        0.36       -3.76      4.92 o
  -4   8  -3        0.36      -11.57     11.57 o
   5  -8   3       17.52       12.44      4.92 o
  -5   8  -3       17.52       11.57     13.02 o
   6  -8   3        0.91        6.94      6.65 o
  -6   8  -3        0.91      -12.44     12.44 o
   7  -8   3        4.72        4.63      8.39 o
  -7   8  -3        4.72      -11.86     11.86 o
  -3  -9   3       14.45        6.65      7.52 o
  -2  -9   3        0.86       -6.65      7.23 o
  -1  -9   3       11.18       12.44      7.81 o
   0  -9   3        5.64        0.58      6.36 o
   1  -9   3        8.90        5.50      7.23 o
   2  -9   3        8.35       23.14      8.10 o
 -17   0   4        2.28      -12.73     12.73 o
 -16   0   4      245.08      248.22     16.78 o
 -15   0   4     1072.53     1216.52     58.73 o
 -14   0   4       91.95      127.58     10.70 o
 -13   0   4      683.92      736.85     28.06 o
 -12   0   4     2129.36     2269.58     61.62 o
 -11   0   4      400.63      426.43     13.31 o
 -10   0   4      269.94      271.37     10.70 o
  -9   0   4     4226.88     4267.22    102.41 o
  -8   0   4     6592.40     6560.52    168.95 o
  -7   0   4       85.94      102.70      9.55 o
  -6   0   4     1466.61     1399.36     64.51 o
  -5   0   4     1834.70     1960.32     58.73 o
  -4   0   4      471.79      601.75     13.89 o
  -3   0   4       41.91      129.03      3.18 o
  -2   0   4      111.14      205.98      4.05 o
  -1   0   4     2776.16     2654.35     44.26 o
   0   0   4     2844.09     2214.90     35.01 o
   1   0   4      122.32      175.32      3.47 o
   2   0   4      402.24      424.41      7.52 o
   3   0   4     3380.44     3287.35     55.84 o
   4   0   4     5150.45     5188.64     93.44 o
   5   0   4      560.02      580.05     12.15 o
   6   0   4     1831.07     1839.10     58.44 o
   7   0   4     1663.36     1801.49     66.83 o
   8   0   4      783.64      762.89     15.62 o
   9   0   4      360.66      311.87      8.97 o
  10   0   4     2473.93     2437.38     68.28 o
  11   0   4       41.01       43.68      6.65 o
  12   0   4       10.47        7.23      6.08 o
  13   0   4       95.48      105.88      9.84 o
  14   0   4      217.53      251.69     15.62 o
 -16  -1   4      191.80      197.30     11.86 o
  16   1  -4      191.80      215.82     16.49 o
 -15  -1   4       14.44        6.36      6.65 o
  15   1  -4       14.44       23.72      8.97 o
 -14  -1   4        1.68       -2.31      4.92 o
  14   1  -4        1.68        5.21      8.39 o
 -13  -1   4        3.65       -0.58      4.05 o
  13   1  -4        3.65        6.08      5.50 o
 -12  -1   4       14.31       17.36      3.47 o
  12   1  -4       14.31       22.57      3.76 o
 -11  -1   4      242.31      260.37      6.36 o
  11   1  -4      242.31      261.53      8.97 o
 -10  -1   4       11.65       13.89      2.89 o
  10   1  -4       11.65       14.47      3.18 o
  -9  -1   4      250.41      244.46      5.79 o
   9   1  -4      250.41      244.17      6.36 o
  -8  -1   4     1712.52     1642.66     30.38 o
   8   1  -4     1712.52     1639.48     38.19 o
  -7  -1   4     2758.98     2895.05     70.30 o
   7   1  -4     2758.98     2846.45     73.77 o
  -6  -1   4     2246.66     2277.39     52.65 o
   6   1  -4     2246.66     2180.19     47.16 o
  -5  -1   4     5599.30     5532.05    122.66 o
   5   1  -4     5599.30     5462.04    138.87 o
  -4  -1   4     8707.04     8629.03    188.63 o
   4   1  -4     8707.04     8412.63    258.64 o
  -3  -1   4     1042.06      819.31     17.65 o
   3   1  -4     1042.06      848.52     16.78 o
  -2  -1   4     5347.96     4919.30     91.42 o
   2   1  -4     5347.96     5109.66    113.70 o
  -1  -1   4    18689.05    17748.14    343.40 o
   1   1  -4    18689.05    18319.23    398.37 o
   0  -1   4     2995.27     2715.97     45.13 o
   0   1  -4     2995.27     2797.85     44.55 o
   1  -1   4     3398.82     3311.94     67.41 o
  -1   1  -4     3398.82     3353.31     61.91 o
   2  -1   4     2970.10     3007.88     49.18 o
  -2   1  -4     2970.10     2993.13     57.86 o
   3  -1   4     2606.57     2649.43     51.21 o
  -3   1  -4     2606.57     2565.54     44.84 o
   4  -1   4       28.69        8.10      2.89 o
  -4   1  -4       28.69       24.88      3.47 o
   5  -1   4     1913.97     1936.01     39.92 o
  -5   1  -4     1913.97     1901.30     44.84 o
   6  -1   4      414.13      361.05     11.86 o
  -6   1  -4      414.13      374.07     13.02 o
   7  -1   4       12.21       18.52      2.89 o
  -7   1  -4       12.21       21.12      2.89 o
   8  -1   4        0.36        5.21      2.60 o
  -8   1  -4        0.36        4.92      2.89 o
   9  -1   4        0.32        7.81      3.47 o
  -9   1  -4        0.32        5.50      4.34 o
  10  -1   4       24.45       24.88      3.18 o
 -10   1  -4       24.45       26.04      4.34 o
  11  -1   4       46.75       45.42      4.05 o
 -11   1  -4       46.75       48.60      4.63 o
  12  -1   4      144.66      126.43      7.52 o
 -12   1  -4      144.66      120.35      8.10 o
  13  -1   4       13.95        3.18      6.65 o
 -13   1  -4       13.95       22.85      7.23 o
  14  -1   4       41.80       40.79      9.26 o
 -14   1  -4       41.80       40.79      9.26 o
 -16  -2   4      134.44      125.27      8.39 o
  16   2  -4      134.44      176.76     18.52 o
 -15  -2   4      206.50      197.02      9.55 o
  15   2  -4      206.50      233.76     15.33 o
 -14  -2   4      226.91      230.86      9.26 o
  14   2  -4      226.91      255.45     13.89 o
 -13  -2   4      606.28      596.54     21.41 o
  13   2  -4      606.28      682.75     23.72 o
 -12  -2   4      372.52      385.06     10.13 o
  12   2  -4      372.52      420.94     14.75 o
 -11  -2   4     1727.58     1830.71     41.66 o
  11   2  -4     1727.58     1782.97     45.13 o
 -10  -2   4     1284.97     1405.14     31.53 o
  10   2  -4     1284.97     1352.49     47.45 o
  -9  -2   4     2361.92     2543.55     54.68 o
   9   2  -4     2361.92     2418.57     55.84 o
  -8  -2   4      345.77      366.26     14.18 o
   8   2  -4      345.77      323.73     10.99 o
  -7  -2   4      585.03      593.07     15.04 o
   7   2  -4      585.03      567.90     15.62 o
  -6  -2   4     3559.43     3747.34     84.77 o
   6   2  -4     3559.43     3803.17     75.22 o
  -5  -2   4      731.09      806.58     21.41 o
   5   2  -4      731.09      831.17     22.28 o
  -4  -2   4       97.06      126.71      5.50 o
   4   2  -4       97.06      121.51      4.92 o
  -3  -2   4      243.56      282.65      8.10 o
   3   2  -4      243.56      302.61      6.08 o
  -2  -2   4      277.59      252.85      6.08 o
   2   2  -4      277.59      246.78      4.92 o
  -1  -2   4      729.47      857.78     16.78 o
   1   2  -4      729.47      924.32     24.88 o
   0  -2   4       21.13       21.41      3.18 o
   0   2  -4       21.13       15.04      1.74 o
   1  -2   4     1380.42     1258.18     21.70 o
  -1   2  -4     1380.42     1271.20     21.41 o
   2  -2   4     4780.27     4683.23     87.08 o
  -2   2  -4     4780.27     4736.75     81.00 o
   3  -2   4     3326.29     3188.12     57.86 o
  -3   2  -4     3326.29     3184.07     56.70 o
   4  -2   4      188.58      130.48      4.63 o
  -4   2  -4      188.58      144.07      4.92 o
   5  -2   4      787.28      716.31     14.47 o
  -5   2  -4      787.28      695.48     14.47 o
   6  -2   4     1795.25     1690.97     32.69 o
  -6   2  -4     1795.25     1727.43     35.58 o
   7  -2   4      743.57      768.68     26.33 o
  -7   2  -4      743.57      761.73     23.14 o
   8  -2   4      928.44      945.44     25.46 o
  -8   2  -4      928.44      984.21     23.43 o
   9  -2   4      533.08      537.81     17.36 o
  -9   2  -4      533.08      547.94     16.78 o
  10  -2   4      333.46      313.03      9.26 o
 -10   2  -4      333.46      317.08      8.68 o
  11  -2   4      120.48      105.02      4.92 o
 -11   2  -4      120.48      113.99      6.36 o
  12  -2   4      247.89      205.98     12.44 o
 -12   2  -4      247.89      238.96     10.13 o
  13  -2   4       36.68       44.26      6.65 o
 -13   2  -4       36.68       42.53      8.39 o
  14  -2   4        0.58       -4.34      8.97 o
 -14   2  -4        0.58        2.89      8.97 o
 -16  -3   4        4.96       29.22      9.84 o
  16   3  -4        4.96        2.60     10.13 o
 -15  -3   4       22.29       16.78      5.50 o
  15   3  -4       22.29       24.01      7.81 o
 -14  -3   4       37.34       38.48      5.50 o
  14   3  -4       37.34       41.66      8.39 o
 -13  -3   4        1.44       -4.34      4.34 o
  13   3  -4        1.44       -1.45      6.08 o
 -12  -3   4       17.01       28.64      4.63 o
  12   3  -4       17.01       17.94      5.21 o
 -11  -3   4       12.13       11.28      4.05 o
  11   3  -4       12.13        4.05      4.63 o
 -10  -3   4      185.70      190.07      6.36 o
  10   3  -4      185.70      174.45      5.79 o
  -9  -3   4     1515.29     1585.38     36.16 o
   9   3  -4     1515.29     1517.68     37.90 o
  -8  -3   4       92.08       72.33      3.47 o
   8   3  -4       92.08       72.90      3.76 o
  -7  -3   4     1548.79     1480.94     31.82 o
   7   3  -4     1548.79     1566.29     29.22 o
  -6  -3   4     2713.84     2706.14     60.17 o
   6   3  -4     2713.84     2871.62     56.99 o
  -5  -3   4     2805.53     2768.92     58.44 o
   5   3  -4     2805.53     2930.06     54.97 o
  -4  -3   4      881.28      854.02     17.65 o
   4   3  -4      881.28      915.35     16.20 o
  -3  -3   4     1687.08     1594.06     31.53 o
   3   3  -4     1687.08     1604.76     32.11 o
  -2  -3   4     4207.70     4124.01     70.30 o
   2   3  -4     4207.70     4151.21    122.38 o
  -1  -3   4     5894.78     6084.61     96.63 o
   1   3  -4     5894.78     6259.64    191.52 o
   0  -3   4      519.33      417.75      8.10 o
   0   3  -4      519.33      437.14     10.13 o
   1  -3   4     6749.76     6415.58    132.21 o
  -1   3  -4     6749.76     6493.11    125.85 o
   2  -3   4      673.33      535.79     13.31 o
  -2   3  -4      673.33      567.03     10.99 o
   3  -3   4      653.16      602.62     15.04 o
  -3   3  -4      653.16      617.95     13.02 o
   4  -3   4      504.13      495.00     14.47 o
  -4   3  -4      504.13      499.63     17.36 o
   5  -3   4      286.65      334.72      9.84 o
  -5   3  -4      286.65      321.13      8.97 o
   6  -3   4        6.05       10.99      3.47 o
  -6   3  -4        6.05        8.97      2.03 o
   7  -3   4      161.59      193.54      9.84 o
  -7   3  -4      161.59      168.08      9.55 o
   8  -3   4      267.19      289.59      8.10 o
  -8   3  -4      267.19      260.95      7.81 o
   9  -3   4        9.70       11.57      4.34 o
  -9   3  -4        9.70       19.67      3.47 o
  10  -3   4      257.08      263.27     10.13 o
 -10   3  -4      257.08      254.01     10.41 o
  11  -3   4       11.40        8.10      5.79 o
 -11   3  -4       11.40       12.73      5.21 o
  12  -3   4        3.13       14.47      7.23 o
 -12   3  -4        3.13        1.74      8.10 o
  13  -3   4      126.19      114.27     10.13 o
 -13   3  -4      126.19      109.65     10.99 o
 -15  -4   4       76.97       70.59     10.99 o
  15   4  -4       76.97       61.62      9.55 o
 -14  -4   4      253.77      290.46     16.20 o
  14   4  -4      253.77      225.37     15.91 o
 -13  -4   4      373.52      383.33     17.07 o
  13   4  -4      373.52      317.37     13.89 o
 -12  -4   4      362.05      355.84     11.86 o
  12   4  -4      362.05      333.86     13.60 o
 -11  -4   4      344.06      390.27     10.99 o
  11   4  -4      344.06      379.28     13.89 o
 -10  -4   4      507.32      551.70     14.75 o
  10   4  -4      507.32      562.98     17.65 o
  -9  -4   4      553.49      563.85     15.33 o
   9   4  -4      553.49      599.72     14.75 o
  -8  -4   4      641.00      636.18     16.49 o
   8   4  -4      641.00      684.49     15.91 o
  -7  -4   4      247.97      286.41      9.26 o
   7   4  -4      247.97      287.57      6.94 o
  -6  -4   4      206.42      247.35      7.52 o
   6   4  -4      206.42      241.57      5.79 o
  -5  -4   4      187.00      220.74      6.65 o
   5   4  -4      187.00      204.54      5.21 o
  -4  -4   4       20.44       29.51      3.76 o
   4   4  -4       20.44       28.06      2.31 o
  -3  -4   4      391.79      444.08      6.94 o
   3   4  -4      391.79      433.09      9.84 o
  -2  -4   4       90.24       90.55      2.60 o
   2   4  -4       90.24       86.79      5.50 o
  -1  -4   4      180.28      204.83      4.05 o
   1   4  -4      180.28      210.90      6.36 o
   0  -4   4      879.33      914.20     14.75 o
   0   4  -4      879.33      926.64     19.67 o
   1  -4   4       33.81       60.75      2.31 o
  -1   4  -4       33.81       53.23      3.18 o
   2  -4   4      497.00      482.27     10.13 o
  -2   4  -4      497.00      483.42     10.41 o
   3  -4   4      597.19      571.66     13.02 o
  -3   4  -4      597.19      590.18     11.86 o
   4  -4   4      407.42      353.82      7.81 o
  -4   4  -4      407.42      380.72      8.39 o
   5  -4   4      628.68      583.23     13.89 o
  -5   4  -4      628.68      632.42     15.91 o
   6  -4   4      808.25      814.10     20.54 o
  -6   4  -4      808.25      825.96     21.99 o
   7  -4   4      120.70      125.27      6.08 o
  -7   4  -4      120.70      126.71      5.79 o
   8  -4   4      295.37      339.35     11.57 o
  -8   4  -4      295.37      329.23     10.41 o
   9  -4   4      245.40      275.71     11.28 o
  -9   4  -4      245.40      275.71     11.86 o
  10  -4   4      194.37      208.30      9.55 o
 -10   4  -4      194.37      184.00      9.26 o
  11  -4   4       46.89       57.86      7.52 o
 -11   4  -4       46.89       67.99     11.86 o
  12  -4   4      109.30      124.11     10.99 o
 -12   4  -4      109.30      134.53     12.73 o
  13  -4   4       28.79       43.11     10.13 o
 -13   4  -4       28.79       46.29     12.73 o
 -14  -5   4        9.83        4.92      9.26 o
  14   5  -4        9.83       20.83      9.55 o
 -13  -5   4        0.73        7.23      8.97 o
  13   5  -4        0.73        2.03      8.39 o
 -12  -5   4        1.71        9.84      4.63 o
  12   5  -4        1.71        2.60      6.94 o
 -11  -5   4      708.25      685.36     20.83 o
  11   5  -4      708.25      749.29     23.14 o
 -10  -5   4        5.79        4.92      4.05 o
  10   5  -4        5.79        2.89      4.92 o
  -9  -5   4      102.39      101.26      5.21 o
   9   5  -4      102.39       99.52      6.65 o
  -8  -5   4     1000.60     1049.01     25.46 o
   8   5  -4     1000.60     1072.16     27.77 o
  -7  -5   4      318.11      339.06      9.55 o
   7   5  -4      318.11      341.96      8.68 o
  -6  -5   4       15.18       26.91      3.47 o
   6   5  -4       15.18       17.65      3.18 o
  -5  -5   4     1282.64     1316.04     27.19 o
   5   5  -4     1282.64     1318.64     28.93 o
  -4  -5   4     2055.00     2089.05     34.43 o
   4   5  -4     2055.00     2045.66     43.97 o
  -3  -5   4      996.87      983.63     17.36 o
   3   5  -4      996.87      964.25     26.62 o
  -2  -5   4      603.68      573.98     10.70 o
   2   5  -4      603.68      563.27     21.12 o
  -1  -5   4      568.84      578.61     10.41 o
   1   5  -4      568.84      582.95     15.62 o
   0  -5   4      535.08      543.60      9.55 o
   0   5  -4      535.08      539.84     16.20 o
   1  -5   4       64.98       54.39      3.18 o
  -1   5  -4       64.98       59.02      5.21 o
   2  -5   4      932.69      939.66     19.67 o
  -2   5  -4      932.69      919.40     23.72 o
   3  -5   4      471.11      488.05     10.70 o
  -3   5  -4      471.11      490.08     10.13 o
   4  -5   4       86.85       96.63      4.05 o
  -4   5  -4       86.85       89.39      2.89 o
   5  -5   4      280.30      278.02      7.81 o
  -5   5  -4      280.30      282.65      7.81 o
   6  -5   4      434.00      418.91     14.18 o
  -6   5  -4      434.00      416.02     15.04 o
   7  -5   4      174.42      149.86      5.79 o
  -7   5  -4      174.42      158.54      6.94 o
   8  -5   4       20.47       21.99      4.63 o
  -8   5  -4       20.47       23.14      5.50 o
   9  -5   4       46.36       57.28      6.94 o
  -9   5  -4       46.36       64.23      7.81 o
  10  -5   4       20.37       26.33      6.94 o
 -10   5  -4       20.37       30.09      7.52 o
  11  -5   4       46.69       41.08      8.10 o
 -11   5  -4       46.69       50.34     10.70 o
  12  -5   4        4.58       30.67     18.52 o
 -12   5  -4        4.58       23.43     12.15 o
 -12  -6   4      389.36      435.69     20.54 o
  12   6  -4      389.36      411.68     26.62 o
 -11  -6   4       66.55       66.25      8.10 o
  11   6  -4       66.55       74.93      7.23 o
 -10  -6   4       16.49       10.99      4.63 o
  10   6  -4       16.49       17.94      6.08 o
  -9  -6   4       23.35       35.29      4.63 o
   9   6  -4       23.35       27.48      4.92 o
  -8  -6   4      175.46      187.76      6.94 o
   8   6  -4      175.46      176.19      7.23 o
  -7  -6   4       13.17       11.86      3.76 o
   7   6  -4       13.17       15.91      3.76 o
  -6  -6   4      127.50      116.88      5.50 o
   6   6  -4      127.50      111.67      5.50 o
  -5  -6   4      499.57      475.04     10.99 o
   5   6  -4      499.57      471.56     12.73 o
  -4  -6   4      234.62      232.31      5.21 o
   4   6  -4      234.62      222.47      7.23 o
  -3  -6   4       84.38       88.24      3.18 o
   3   6  -4       84.38       88.53      8.10 o
  -2  -6   4      354.77      372.62      7.81 o
   2   6  -4      354.77      369.73     12.15 o
  -1  -6   4       36.34       28.64      2.60 o
   1   6  -4       36.34       27.48      4.05 o
   0  -6   4     1421.20     1388.65     23.72 o
   0   6  -4     1421.20     1388.94     36.16 o
   1  -6   4       72.65       74.06      3.18 o
  -1   6  -4       72.65       82.16      4.63 o
   2  -6   4       62.34       65.38      2.89 o
  -2   6  -4       62.34       68.28      4.05 o
   3  -6   4      139.35      136.84      4.34 o
  -3   6  -4      139.35      131.92      4.34 o
   4  -6   4      211.37      216.98      6.94 o
  -4   6  -4      211.37      218.42      5.21 o
   5  -6   4       50.24       43.11      4.63 o
  -5   6  -4       50.24       46.58      5.21 o
   6  -6   4      252.02      230.00      8.68 o
  -6   6  -4      252.02      251.40     12.44 o
   7  -6   4      276.40      280.62     10.70 o
  -7   6  -4      276.40      306.66     12.73 o
   8  -6   4       19.91       15.33      5.79 o
  -8   6  -4       19.91        6.65      6.94 o
   9  -6   4        1.00       19.09      6.65 o
  -9   6  -4        1.00        7.81      8.10 o
  10  -6   4       57.01       71.17      9.26 o
 -10   6  -4       57.01       77.24     17.65 o
 -11  -7   4      122.09      142.92     11.86 o
  11   7  -4      122.09      130.19     13.31 o
 -10  -7   4        1.37        7.52      7.52 o
  10   7  -4        1.37       19.09     10.13 o
  -9  -7   4      121.61      119.77      8.39 o
   9   7  -4      121.61      147.26     15.04 o
  -8  -7   4      159.06      153.04      6.94 o
   8   7  -4      159.06      193.25     10.41 o
  -7  -7   4       76.63       84.19      5.50 o
   7   7  -4       76.63       82.74      6.08 o
  -6  -7   4        2.11       -0.58      4.92 o
   6   7  -4        2.11       -0.29      4.92 o
  -5  -7   4      247.90      215.24      6.08 o
   5   7  -4      247.90      224.21      9.26 o
  -4  -7   4      179.80      166.35      5.79 o
   4   7  -4      179.80      138.29      9.55 o
  -3  -7   4      297.88      284.96      6.94 o
   3   7  -4      297.88      277.15     10.41 o
  -2  -7   4      119.10      109.94      4.05 o
   2   7  -4      119.10      109.94      6.65 o
  -1  -7   4       29.49       23.43      3.18 o
   1   7  -4       29.49       28.64      5.79 o
   0  -7   4        3.14        6.94      2.89 o
   0   7  -4        3.14        5.21      5.21 o
   1  -7   4      247.94      232.89      6.08 o
  -1   7  -4      247.94      236.07     10.41 o
   2  -7   4      123.38      113.99      4.34 o
  -2   7  -4      123.38      102.70      7.23 o
   3  -7   4       67.15       69.14      4.05 o
  -3   7  -4       67.15       58.44      7.81 o
   4  -7   4        5.15        8.10      3.47 o
  -4   7  -4        5.15       15.62      6.65 o
   5  -7   4       16.84       22.28      4.92 o
  -5   7  -4       16.84       24.01      8.10 o
   6  -7   4       60.32       64.51      6.65 o
  -6   7  -4       60.32       51.50      8.97 o
   7  -7   4        1.39        2.03      7.52 o
  -7   7  -4        1.39       -2.60     13.02 o
   8  -7   4        0.43       -1.16      8.10 o
  -8   7  -4        0.43       15.04     14.47 o
  -8  -8   4        4.67        4.34      9.84 o
   8   8  -4        4.67       10.41      8.97 o
  -7  -8   4       61.40       71.46      7.81 o
   7   8  -4       61.40       52.36     11.57 o
  -6  -8   4        0.60       -2.89      4.34 o
   6   8  -4        0.60        1.45      7.23 o
  -5  -8   4       33.17       32.11      5.21 o
  -4  -8   4        3.23       10.99      4.63 o
   4   8  -4        3.23       13.31     13.31 o
  -3  -8   4       63.26       55.55      4.34 o
   3   8  -4       63.26       60.75      9.84 o
  -2  -8   4       20.59       15.91      4.63 o
   2   8  -4       20.59       20.83      9.84 o
  -1  -8   4        2.46        6.08      4.34 o
   1   8  -4        2.46        9.55     11.86 o
   0  -8   4        0.19       -0.29      3.76 o
   0   8  -4        0.19        2.03     12.44 o
   1  -8   4        1.88        6.94      4.05 o
   2  -8   4       84.51       82.74      5.21 o
   3  -8   4        8.97        4.63      4.63 o
   4  -8   4       22.22       32.40      6.65 o
  -4   8  -4       22.22       26.62     13.31 o
   5  -8   4       63.99       48.31      7.81 o
  -5   8  -4       63.99       64.23     15.62 o
  -6   8  -4       39.45       71.75     15.04 o
 -16   0   6        6.69       27.48      7.52 o
 -15   0   6       48.09       36.16      7.23 o
 -14   0   6      475.32      462.60     18.23 o
 -13   0   6      161.42      166.35      8.39 o
 -12   0   6       84.53       72.33      4.92 o
 -11   0   6     2775.43     2617.90     65.38 o
 -10   0   6      989.03      965.98     20.25 o
  -9   0   6      676.33      661.64     15.33 o
  -8   0   6     2157.02     2103.23     43.40 o
  -7   0   6     6923.26     6983.77    143.20 o
  -6   0   6      517.42      496.73     10.70 o
  -5   0   6      312.00      286.41      6.36 o
  -4   0   6     4323.98     4528.17     99.23 o
  -3   0   6     6887.82     7195.25    120.93 o
  -2   0   6      171.00      181.39      3.47 o
  -1   0   6     1873.57     2010.08     36.16 o
   0   0   6      902.41      806.87     11.28 o
   1   0   6      197.94      260.66      4.63 o
   2   0   6      366.21      418.62      6.94 o
   3   0   6      186.65      150.15      3.47 o
   4   0   6        7.76       16.49      2.60 o
   5   0   6     2344.24     2481.06     46.58 o
   6   0   6        4.55       -2.89      2.89 o
   7   0   6       66.30       76.95      3.47 o
   8   0   6      741.48      765.21     18.23 o
   9   0   6      289.53      313.03      8.97 o
  10   0   6      200.97      229.71      7.52 o
  11   0   6      190.60      159.70      8.97 o
  12   0   6       83.53       75.22      7.52 o
  13   0   6        0.86        7.52      6.94 o
 -16  -1   6      147.66      127.29     10.41 o
  16   1  -6      147.66      182.55     15.91 o
 -15  -1   6      328.37      307.24     14.18 o
  15   1  -6      328.37      355.55     21.41 o
 -14  -1   6      368.15      312.74     12.73 o
  14   1  -6      368.15      401.26     19.67 o
 -13  -1   6        8.44        8.97      4.92 o
  13   1  -6        8.44        9.26      5.79 o
 -12  -1   6      211.74      196.44      6.36 o
  12   1  -6      211.74      188.91      7.81 o
 -11  -1   6      482.92      492.10     12.15 o
  11   1  -6      482.92      487.48     14.47 o
 -10  -1   6       71.64       75.80      4.05 o
  10   1  -6       71.64       54.10      4.05 o
  -9  -1   6      119.01      123.24      4.34 o
   9   1  -6      119.01      110.22      4.05 o
  -8  -1   6      220.93      254.01      6.08 o
   8   1  -6      220.93      256.32      7.52 o
  -7  -1   6      174.42      149.86      4.92 o
   7   1  -6      174.42      144.36      4.05 o
  -6  -1   6     1198.38     1200.32     34.14 o
   6   1  -6     1198.38     1167.63     22.28 o
  -5  -1   6       99.75       71.46      3.18 o
   5   1  -6       99.75       77.24      2.60 o
  -4  -1   6     1822.49     1814.80     36.45 o
   4   1  -6     1822.49     1860.51     30.09 o
  -3  -1   6     2674.18     2479.90     46.29 o
   3   1  -6     2674.18     2545.86     43.11 o
  -2  -1   6      421.13      321.42      6.36 o
   2   1  -6      421.13      334.72      5.50 o
  -1  -1   6     1063.55     1052.77     17.94 o
   1   1  -6     1063.55     1058.56     21.41 o
   0  -1   6     4985.09     5053.83    100.97 o
   0   1  -6     4985.09     5073.21     82.16 o
   1  -1   6     5213.81     4979.19     88.24 o
  -1   1  -6     5213.81     5120.08     81.87 o
   2  -1   6      377.38      329.81      6.65 o
  -2   1  -6      377.38      321.70      6.65 o
   3  -1   6     2003.37     2003.13     34.72 o
  -3   1  -6     2003.37     2007.18     39.06 o
   4  -1   6      982.35      935.03     17.07 o
  -4   1  -6      982.35      913.91     18.23 o
   5  -1   6      560.50      559.22     10.99 o
  -5   1  -6      560.50      542.15     11.57 o
   6  -1   6      202.51      174.74      4.92 o
  -6   1  -6      202.51      189.49      4.92 o
   7  -1   6      499.58      508.88     10.70 o
  -7   1  -6      499.58      502.23     10.41 o
   8  -1   6      276.54      301.16      7.52 o
  -8   1  -6      276.54      297.11      7.81 o
   9  -1   6       56.55       61.33      3.76 o
  -9   1  -6       56.55       66.54      4.05 o
  10  -1   6       21.63       19.67      4.05 o
 -10   1  -6       21.63       20.25      4.92 o
  11  -1   6       90.10       73.77      6.08 o
 -11   1  -6       90.10       79.56      6.94 o
  12  -1   6       22.86       10.99      7.52 o
 -12   1  -6       22.86       13.02      7.23 o
  13  -1   6        2.44       -3.47      8.68 o
 -13   1  -6        2.44       -5.79      8.39 o
 -16  -2   6       22.81       25.75      7.52 o
  16   2  -6       22.81       43.97      9.26 o
 -15  -2   6      137.27      107.62      9.26 o
  15   2  -6      137.27      114.85     11.28 o
 -14  -2   6      126.08      125.56      8.10 o
  14   2  -6      126.08      130.19     10.41 o
 -13  -2   6      467.36      501.65     14.75 o
  13   2  -6      467.36      531.16     20.54 o
 -12  -2   6      385.99      403.87     12.44 o
  12   2  -6      385.99      423.54     17.94 o
 -11  -2   6      494.96      517.85     15.91 o
  11   2  -6      494.96      532.32     13.89 o
 -10  -2   6      450.46      456.81     11.28 o
  10   2  -6      450.46      434.82     11.86 o
  -9  -2   6     1344.61     1470.82     32.11 o
   9   2  -6     1344.61     1402.54     31.24 o
  -8  -2   6     3805.19     4112.44    108.78 o
   8   2  -6     3805.19     3943.20     83.03 o
  -7  -2   6      799.75      853.44     21.12 o
   7   2  -6      799.75      794.43     16.20 o
  -6  -2   6     1545.08     1580.17     35.58 o
   6   2  -6     1545.08     1581.33     34.72 o
  -5  -2   6     2662.48     2797.56     63.94 o
   5   2  -6     2662.48     2624.55     54.39 o
  -4  -2   6      825.04      783.14     18.23 o
   4   2  -6      825.04      783.72     15.91 o
  -3  -2   6      619.95      585.26     10.70 o
   3   2  -6      619.95      588.44     11.28 o
  -2  -2   6      739.91      661.64     13.89 o
   2   2  -6      739.91      678.70     14.47 o
  -1  -2   6      240.02      187.47      5.21 o
   1   2  -6      240.02      209.46      4.92 o
   0  -2   6      232.58      286.41      7.52 o
   0   2  -6      232.58      275.13      6.65 o
   1  -2   6      220.32      251.11      6.36 o
  -1   2  -6      220.32      254.01      4.92 o
   2  -2   6      293.75      273.10      5.50 o
  -2   2  -6      293.75      268.47      6.94 o
   3  -2   6      506.03      564.43      9.84 o
  -3   2  -6      506.03      548.23     11.28 o
   4  -2   6      521.28      526.53     10.13 o
  -4   2  -6      521.28      506.86     10.41 o
   5  -2   6        6.91        8.97      2.31 o
  -5   2  -6        6.91        4.92      3.18 o
   6  -2   6       32.83       36.45      2.89 o
  -6   2  -6       32.83       45.71      3.47 o
   7  -2   6      800.96      857.49     17.07 o
  -7   2  -6      800.96      889.03     19.96 o
   8  -2   6      205.31      199.04      5.21 o
  -8   2  -6      205.31      220.45      6.36 o
   9  -2   6        5.23        1.74      3.18 o
  -9   2  -6        5.23        2.31      3.76 o
  10  -2   6      293.95      265.58      8.10 o
 -10   2  -6      293.95      276.86     10.70 o
  11  -2   6       69.24       69.43      8.39 o
 -11   2  -6       69.24       74.35      8.39 o
  12  -2   6       18.22       13.02      7.52 o
 -12   2  -6       18.22       16.78      7.81 o
 -15  -3   6       12.94        0.58      6.08 o
  15   3  -6       12.94       24.88      9.26 o
 -14  -3   6       36.87       35.01      6.08 o
  14   3  -6       36.87       44.84      8.39 o
 -13  -3   6      254.24      275.99     10.41 o
  13   3  -6      254.24      257.48     11.86 o
 -12  -3   6      348.48      361.34     10.41 o
  12   3  -6      348.48      312.74     13.02 o
 -11  -3   6      180.09      177.63      6.36 o
  11   3  -6      180.09      157.09      7.81 o
 -10  -3   6      137.20      139.44      5.21 o
  10   3  -6      137.20      129.32      6.36 o
  -9  -3   6       21.97       32.98      3.76 o
   9   3  -6       21.97       28.93      3.47 o
  -8  -3   6        8.43       13.02      3.76 o
   8   3  -6        8.43       10.70      3.47 o
  -7  -3   6       80.97       79.85      4.34 o
   7   3  -6       80.97       76.09      3.18 o
  -6  -3   6      156.70      180.81      6.08 o
   6   3  -6      156.70      172.14      4.34 o
  -5  -3   6     1223.61     1298.39     32.98 o
   5   3  -6     1223.61     1311.41     22.57 o
  -4  -3   6     1732.06     1807.27     35.01 o
   4   3  -6     1732.06     1816.53     30.67 o
  -3  -3   6      344.37      332.41      7.23 o
   3   3  -6      344.37      353.53      9.84 o
  -2  -3   6       15.87       22.28      4.05 o
   2   3  -6       15.87       17.94      3.18 o
  -1  -3   6     3845.98     3766.14     81.29 o
   1   3  -6     3845.98     3768.17     75.80 o
   0  -3   6     1136.82     1037.15     22.85 o
   0   3  -6     1136.82     1053.35     19.67 o
   1  -3   6      180.98      165.48      4.63 o
  -1   3  -6      180.98      170.40      4.34 o
   2  -3   6     1531.96     1500.61     29.51 o
  -2   3  -6     1531.96     1512.47     28.93 o
   3  -3   6     2251.46     2377.78     48.60 o
  -3   3  -6     2251.46     2362.16     45.71 o
   4  -3   6      134.49      135.97      4.05 o
  -4   3  -6      134.49      137.42      3.76 o
   5  -3   6      207.84      222.76      5.50 o
  -5   3  -6      207.84      209.17      5.21 o
   6  -3   6      938.83      957.88     22.57 o
  -6   3  -6      938.83      952.38     21.12 o
   7  -3   6       90.87       80.14      4.34 o
  -7   3  -6       90.87       86.21      3.47 o
   8  -3   6       27.41       21.99      4.05 o
  -8   3  -6       27.41       25.17      3.18 o
   9  -3   6       50.69       44.55      4.63 o
  -9   3  -6       50.69       35.87      4.92 o
  10  -3   6      144.42      140.31      7.23 o
 -10   3  -6      144.42      145.23      7.81 o
  11  -3   6        4.26        1.45      6.94 o
 -11   3  -6        4.26        1.74      9.84 o
  12  -3   6        0.55        3.76     11.57 o
 -12   3  -6        0.55      -11.28     11.28 o
 -14  -4   6      101.48       96.05      7.81 o
  14   4  -6      101.48       69.72     10.41 o
 -13  -4   6      120.77      119.19      7.52 o
  13   4  -6      120.77      111.96      8.68 o
 -12  -4   6      188.89      192.96      8.10 o
  12   4  -6      188.89      176.76      8.97 o
 -11  -4   6      438.74      477.64     13.60 o
  11   4  -6      438.74      422.09     15.91 o
 -10  -4   6      709.16      702.14     18.80 o
  10   4  -6      709.16      694.33     21.41 o
  -9  -4   6      352.27      373.78     10.41 o
   9   4  -6      352.27      381.01     10.41 o
  -8  -4   6      655.10      667.13     17.07 o
   8   4  -6      655.10      704.16     15.33 o
  -7  -4   6      391.27      386.80      8.97 o
   7   4  -6      391.27      399.82      8.39 o
  -6  -4   6      740.43      746.69     19.67 o
   6   4  -6      740.43      761.73     15.62 o
  -5  -4   6     1038.80     1026.16     23.14 o
   5   4  -6     1038.80     1038.31     18.80 o
  -4  -4   6      755.65      758.26     14.47 o
   4   4  -6      755.65      721.23     28.35 o
  -3  -4   6       82.01       76.38      4.92 o
   3   4  -6       82.01       73.77      6.08 o
  -2  -4   6       51.24       41.66      4.34 o
   2   4  -6       51.24       32.69      5.79 o
  -1  -4   6     1058.35      971.48     24.30 o
   1   4  -6     1058.35     1009.96     24.88 o
   0  -4   6        0.68       -1.16      4.34 o
   0   4  -6        0.68        4.63      2.89 o
   1  -4   6       75.06       65.09      4.92 o
  -1   4  -6       75.06       65.09      3.18 o
   2  -4   6       15.88       15.91      1.45 o
  -2   4  -6       15.88       18.23      2.60 o
   3  -4   6       38.31       32.98      2.60 o
  -3   4  -6       38.31       36.74      2.31 o
   4  -4   6       50.27       49.76      3.18 o
  -4   4  -6       50.27       52.94      2.89 o
   5  -4   6       56.09       43.97      2.89 o
  -5   4  -6       56.09       52.94      3.18 o
   6  -4   6      152.19      135.10      5.21 o
  -6   4  -6      152.19      158.54      5.21 o
   7  -4   6       69.80       69.72      4.34 o
  -7   4  -6       69.80       76.38      5.79 o
   8  -4   6       61.84       60.17      4.63 o
  -8   4  -6       61.84       43.97      6.65 o
   9  -4   6        2.66        4.92      4.92 o
  -9   4  -6        2.66       -0.29      5.79 o
  10  -4   6       69.85       89.39      8.39 o
 -10   4  -6       69.85       90.55     11.28 o
  11  -4   6       46.22       37.61     10.13 o
 -11   4  -6       46.22       24.59     11.57 o
 -13  -5   6        0.38       -1.74      5.50 o
  13   5  -6        0.38       -7.81      7.81 o
 -12  -5   6       23.18       18.80      5.50 o
  12   5  -6       23.18       28.35      6.94 o
 -11  -5   6      136.65      134.82      6.36 o
  11   5  -6      136.65      130.48      7.52 o
 -10  -5   6       78.55       65.09      5.21 o
  10   5  -6       78.55       83.03      6.36 o
  -9  -5   6       23.65       26.04      4.34 o
   9   5  -6       23.65       23.14      3.47 o
  -8  -5   6        4.02        1.45      3.47 o
   8   5  -6        4.02        6.94      3.47 o
  -7  -5   6      504.01      454.21     11.86 o
   7   5  -6      504.01      508.88     13.02 o
  -6  -5   6      148.23      153.04      5.21 o
   6   5  -6      148.23      156.80      5.21 o
  -5  -5   6      100.53      102.70      3.47 o
   5   5  -6      100.53      101.83      7.52 o
  -4  -5   6       11.84       22.57      2.31 o
   4   5  -6       11.84       15.04      5.79 o
  -3  -5   6     1820.23     1870.63     37.61 o
   3   5  -6     1820.23     1851.54     68.28 o
  -2  -5   6     1192.66     1245.45     24.88 o
   2   5  -6     1192.66     1190.77     35.29 o
  -1  -5   6       72.31       63.65      5.79 o
   1   5  -6       72.31       69.43      4.63 o
   0  -5   6       17.60       18.23      4.92 o
   0   5  -6       17.60       22.57      3.76 o
   1  -5   6     1490.18     1472.55     38.19 o
  -1   5  -6     1490.18     1517.10     35.01 o
   2  -5   6       12.93       10.13      1.45 o
  -2   5  -6       12.93       18.80      3.18 o
   3  -5   6      277.09      241.28      6.08 o
  -3   5  -6      277.09      265.87      6.94 o
   4  -5   6      522.41      448.71     15.91 o
  -4   5  -6      522.41      512.64     13.60 o
   5  -5   6       57.54       51.21      4.63 o
  -5   5  -6       57.54       60.46      3.47 o
   6  -5   6        2.45        0.58      3.76 o
  -6   5  -6        2.45        2.03      4.63 o
   7  -5   6      191.39      162.88      6.94 o
  -7   5  -6      191.39      191.52     10.99 o
   8  -5   6      106.17      103.57      6.36 o
  -8   5  -6      106.17      123.53     10.70 o
   9  -5   6        3.14       -2.60      6.08 o
  -9   5  -6        3.14       -1.45     13.31 o
  10  -5   6        1.11       -8.10     10.13 o
 -10   5  -6        1.11        4.05     11.28 o
 -12  -6   6       40.53       52.36      9.26 o
  12   6  -6       40.53       30.38      7.52 o
 -11  -6   6      218.28      225.66     10.70 o
  11   6  -6      218.28      219.29     13.60 o
 -10  -6   6      632.52      683.62     23.43 o
  10   6  -6      632.52      700.69     29.51 o
  -9  -6   6        2.70       -1.74      5.21 o
   9   6  -6        2.70       10.41      5.21 o
  -8  -6   6        4.51       10.99      4.05 o
   8   6  -6        4.51       11.57      5.21 o
  -7  -6   6      453.24      416.31     12.73 o
   7   6  -6      453.24      434.53     15.04 o
  -6  -6   6      114.62       81.58      4.05 o
   6   6  -6      114.62       93.44      6.36 o
  -5  -6   6        7.07        6.65      2.60 o
   5   6  -6        7.07       10.41      4.05 o
  -4  -6   6      545.03      536.37     12.44 o
   4   6  -6      545.03      482.85     29.80 o
  -3  -6   6      251.14      253.14      6.36 o
   3   6  -6      251.14      236.65     10.99 o
  -2  -6   6       49.88       43.40      2.60 o
   2   6  -6       49.88       51.79      6.94 o
  -1  -6   6      200.83      181.97      5.21 o
   1   6  -6      200.83      175.90      9.26 o
   0  -6   6        0.43       -0.87      2.03 o
   0   6  -6        0.43        5.50      4.34 o
   1  -6   6       22.64       19.38      2.03 o
  -1   6  -6       22.64       26.33      4.34 o
   2  -6   6       29.52       30.38      2.31 o
  -2   6  -6       29.52       26.62      4.34 o
   3  -6   6       82.19       63.94      3.76 o
  -3   6  -6       82.19       65.67      4.34 o
   4  -6   6        0.97       -3.47      3.47 o
  -4   6  -6        0.97       -1.45      5.50 o
   5  -6   6       43.70       50.34      6.08 o
  -5   6  -6       43.70       43.97      6.36 o
   6  -6   6        9.50       16.78      6.65 o
  -6   6  -6        9.50       11.57      5.79 o
   7  -6   6       35.28       41.66      6.65 o
  -7   6  -6       35.28       54.97     14.47 o
   8  -6   6      141.53      158.54     15.04 o
  -8   6  -6      141.53      123.82     18.52 o
  -9  -7   6       11.99       20.25      7.23 o
   9   7  -6       11.99       40.79     17.94 o
  -8  -7   6        4.44       15.33      6.65 o
  -7  -7   6       49.25       46.29      7.23 o
   7   7  -6       49.25       42.53     13.31 o
  -6  -7   6        0.69        3.47      4.63 o
   6   7  -6        0.69        3.76     12.15 o
  -5  -7   6       62.71       56.41      5.50 o
   5   7  -6       62.71       50.34     12.44 o
  -4  -7   6       29.07       28.93      6.94 o
   4   7  -6       29.07       38.48      8.39 o
  -3  -7   6      111.76       86.50      5.21 o
   3   7  -6      111.76      100.10     10.70 o
  -2  -7   6       34.36       32.11      4.05 o
   2   7  -6       34.36       47.16     10.41 o
  -1  -7   6       77.61       81.29      4.92 o
   1   7  -6       77.61       74.64     11.57 o
   0  -7   6       57.18       50.92      6.94 o
   0   7  -6       57.18       50.05      6.94 o
   1  -7   6       68.37       53.81      6.94 o
  -1   7  -6       68.37       65.96      7.23 o
   2  -7   6        4.86       12.73      7.81 o
  -2   7  -6        4.86       26.33      7.52 o
   3  -7   6       11.31       11.28      7.81 o
  -3   7  -6       11.31       16.20      6.94 o
   4  -7   6       62.69       70.30      8.97 o
  -4   7  -6       62.69       91.42     17.94 o
   5  -7   6       37.30       44.55     10.99 o
  -5   7  -6       37.30       43.40     14.18 o
   6  -7   6       66.86       61.04     18.23 o
  -6   7  -6       66.86       87.37     15.33 o
  -6  -8   6       24.06       49.76     15.04 o
  -5  -8   6      105.43       77.24      8.39 o
  -4  -8   6        0.15       -8.10      8.10 o
  -3  -8   6       74.20       74.06      8.39 o
  -2  -8   6       67.39       56.70      8.68 o
  -1  -8   6       32.72       28.35      8.68 o
   0  -8   6       17.67       18.23      8.39 o
   1  -8   6        0.96        3.18      8.97 o
   2  -8   6       66.40       90.26     12.73 o
 -16  -1   7       97.50       66.54      7.52 o
  16   1  -7       97.50       97.78     11.86 o
 -15  -1   7        0.96        8.10      7.23 o
  15   1  -7        0.96        5.50      6.65 o
 -14  -1   7        1.12        2.03      6.36 o
  14   1  -7        1.12       -2.03      8.39 o
 -13  -1   7       34.31       29.22      6.36 o
  13   1  -7       34.31       34.72      5.21 o
 -12  -1   7      154.24      141.47      5.79 o
  12   1  -7      154.24      124.69      6.65 o
 -11  -1   7        5.04        0.00      3.76 o
  11   1  -7        5.04        3.76      3.47 o
 -10  -1   7       60.04       53.23      3.76 o
  10   1  -7       60.04       54.68      3.76 o
  -9  -1   7      218.31      208.30      5.79 o
   9   1  -7      218.31      195.86      5.79 o
  -8  -1   7      768.57      809.47     19.96 o
   8   1  -7      768.57      804.26     18.23 o
  -7  -1   7      262.98      250.25     11.86 o
   7   1  -7      262.98      262.69     10.70 o
  -6  -1   7      334.18      355.26      8.97 o
   6   1  -7      334.18      367.13      8.10 o
  -5  -1   7      482.69      488.63     12.44 o
   5   1  -7      482.69      503.39     10.99 o
  -4  -1   7     1155.26     1139.27     22.28 o
   4   1  -7     1155.26     1171.39     21.41 o
  -3  -1   7      935.59     1029.63     18.52 o
   3   1  -7      935.59     1064.34     20.25 o
  -2  -1   7        7.97        8.97      3.18 o
   2   1  -7        7.97        8.68      1.16 o
  -1  -1   7     1106.14     1119.31     26.62 o
   1   1  -7     1106.14     1189.03     22.85 o
   0  -1   7      334.43      319.68      8.39 o
   0   1  -7      334.43      339.06      8.97 o
   1  -1   7      939.35      914.20     16.49 o
  -1   1  -7      939.35      897.42     17.07 o
   2  -1   7      194.23      208.88      4.92 o
  -2   1  -7      194.23      232.02      5.21 o
   3  -1   7     1200.36     1178.33     21.12 o
  -3   1  -7     1200.36     1173.70     24.30 o
   4  -1   7      427.15      461.73     10.41 o
  -4   1  -7      427.15      465.78     11.57 o
   5  -1   7      103.30      106.46      4.05 o
  -5   1  -7      103.30      106.75      3.76 o
   6  -1   7       66.13       52.36      2.89 o
  -6   1  -7       66.13       50.34      3.18 o
   7  -1   7       23.34       28.06      2.89 o
  -7   1  -7       23.34       17.94      3.76 o
   8  -1   7      215.88      204.83      6.65 o
  -8   1  -7      215.88      228.55      6.65 o
   9  -1   7       45.51       38.77      4.34 o
  -9   1  -7       45.51       38.77      4.05 o
  10  -1   7        3.39        6.36      4.34 o
 -10   1  -7        3.39        3.18      4.92 o
  11  -1   7        0.85       13.60      6.94 o
 -11   1  -7        0.85       -2.03      7.81 o
  12  -1   7       24.88       17.07      8.97 o
 -12   1  -7       24.88       31.53      8.39 o
 -15  -2   7       28.11       17.07      6.65 o
  15   2  -7       28.11       33.27      9.26 o
 -14  -2   7       26.07       26.04      6.94 o
  14   2  -7       26.07       22.28      7.23 o
 -13  -2   7      118.57      100.68      6.94 o
  13   2  -7      118.57      120.35     12.15 o
 -12  -2   7      666.78      670.89     24.59 o
  12   2  -7      666.78      705.90     24.01 o
 -11  -2   7       63.67       56.12      4.92 o
  11   2  -7       63.67       63.07      5.21 o
 -10  -2   7      270.72      274.55      7.81 o
  10   2  -7      270.72      251.11      8.10 o
  -9  -2   7      506.55      495.58     14.47 o
   9   2  -7      506.55      478.80     10.41 o
  -8  -2   7      278.15      274.84      8.68 o
   8   2  -7      278.15      267.32      6.94 o
  -7  -2   7       76.57       87.08      4.92 o
   7   2  -7       76.57       85.06      4.05 o
  -6  -2   7      108.18      114.56      4.63 o
   6   2  -7      108.18       95.76      3.47 o
  -5  -2   7      278.72      282.65      7.52 o
   5   2  -7      278.72      261.24      5.79 o
  -4  -2   7      154.68      160.56      4.05 o
   4   2  -7      154.68      154.49      4.05 o
  -3  -2   7      242.68      231.15      5.50 o
   3   2  -7      242.68      219.29      5.21 o
  -2  -2   7       82.53       82.45      4.05 o
   2   2  -7       82.53       85.92      3.18 o
  -1  -2   7       72.75       66.54      4.05 o
   1   2  -7       72.75       68.56      3.18 o
   0  -2   7      230.69      233.18      6.08 o
   0   2  -7      230.69      237.52      5.50 o
   1  -2   7       61.44       57.86      2.60 o
  -1   2  -7       61.44       55.26      2.89 o
   2  -2   7       98.32       78.40      2.89 o
  -2   2  -7       98.32       76.67      2.89 o
   3  -2   7      256.22      291.91      6.36 o
  -3   2  -7      256.22      293.93      8.10 o
   4  -2   7      147.12      158.54      4.05 o
  -4   2  -7      147.12      158.83      5.50 o
   5  -2   7      149.84      133.66      4.63 o
  -5   2  -7      149.84      134.24      5.50 o
   6  -2   7      121.59      106.46      4.05 o
  -6   2  -7      121.59      112.54      4.34 o
   7  -2   7      284.76      287.57      6.94 o
  -7   2  -7      284.76      297.40      8.39 o
   8  -2   7      170.68      154.49      7.52 o
  -8   2  -7      170.68      156.80      7.23 o
   9  -2   7      281.67      291.91      9.55 o
  -9   2  -7      281.67      309.84      9.84 o
  10  -2   7       25.46       20.25      5.50 o
 -10   2  -7       25.46       34.43      6.94 o
  11  -2   7       31.28       23.43      6.08 o
 -11   2  -7       31.28       22.85      8.68 o
 -15  -3   7        8.97       10.41      7.23 o
  15   3  -7        8.97       20.25     12.73 o
 -14  -3   7       38.86       39.35      7.23 o
  14   3  -7       38.86       41.08      8.68 o
 -13  -3   7        3.48        0.58      5.50 o
  13   3  -7        3.48        0.58      6.08 o
 -12  -3   7       60.56       60.75      5.50 o
  12   3  -7       60.56       48.60      6.36 o
 -11  -3   7       29.48       32.69      4.92 o
  11   3  -7       29.48       20.54      5.21 o
 -10  -3   7      272.62      252.27      8.39 o
  10   3  -7      272.62      221.03      7.81 o
  -9  -3   7      247.77      242.44      8.39 o
   9   3  -7      247.77      243.59      7.23 o
  -8  -3   7       35.80       28.64      4.34 o
   8   3  -7       35.80       28.06      2.89 o
  -7  -3   7       49.94       55.26      4.34 o
   7   3  -7       49.94       48.60      2.89 o
  -6  -3   7      300.28      324.89      8.68 o
   6   3  -7      300.28      311.00      6.65 o
  -5  -3   7       51.48       57.57      2.89 o
   5   3  -7       51.48       55.84      2.03 o
  -4  -3   7      206.73      212.64      6.08 o
   4   3  -7      206.73      210.61      6.36 o
  -3  -3   7      374.34      365.97     10.41 o
   3   3  -7      374.34      408.50     15.04 o
  -2  -3   7       46.47       55.26      4.34 o
   2   3  -7       46.47       43.40      3.18 o
  -1  -3   7      185.03      186.60      6.08 o
   1   3  -7      185.03      191.52      5.50 o
   0  -3   7       44.83       47.73      4.34 o
   0   3  -7       44.83       43.97      4.34 o
   1  -3   7       11.22       13.60      4.34 o
  -1   3  -7       11.22       10.70      2.89 o
   2  -3   7       68.18       68.85      2.89 o
  -2   3  -7       68.18       64.80      3.47 o
   3  -3   7       22.71       25.17      2.31 o
  -3   3  -7       22.71       20.83      2.60 o
   4  -3   7       55.57       48.60      3.18 o
  -4   3  -7       55.57       40.50      2.31 o
   5  -3   7       55.28       45.42      3.47 o
  -5   3  -7       55.28       49.47      3.76 o
   6  -3   7      347.07      336.17      9.26 o
  -6   3  -7      347.07      316.21      9.26 o
   7  -3   7       12.82       10.41      3.76 o
  -7   3  -7       12.82       14.47      3.47 o
   8  -3   7       26.75       17.65      4.34 o
  -8   3  -7       26.75       22.57      3.47 o
   9  -3   7       14.08       11.57      4.63 o
  -9   3  -7       14.08       19.67      6.08 o
  10  -3   7       44.59       50.05      6.94 o
 -10   3  -7       44.59       38.19      7.81 o
  11  -3   7        2.03       12.44      8.39 o
 -11   3  -7        2.03       11.57      8.10 o
 -14  -4   7       88.58       85.92      9.26 o
  14   4  -7       88.58      100.10     11.57 o
 -13  -4   7      163.44      156.22      9.84 o
  13   4  -7      163.44      123.24     10.70 o
 -12  -4   7       14.19       12.44      5.21 o
  12   4  -7       14.19       17.07      6.36 o
 -11  -4   7      323.34      301.74     10.41 o
  11   4  -7      323.34      297.11     12.44 o
 -10  -4   7      421.39      429.90     12.73 o
  10   4  -7      421.39      469.54     15.04 o
  -9  -4   7       77.18       69.43      5.21 o
   9   4  -7       77.18       61.04      4.34 o
  -8  -4   7       15.22       10.99      4.63 o
   8   4  -7       15.22        7.81      5.21 o
  -7  -4   7      112.53      102.41      5.50 o
   7   4  -7      112.53      122.38      4.05 o
  -6  -4   7      232.78      251.40      8.68 o
   6   4  -7      232.78      249.96      6.65 o
  -5  -4   7      221.05      241.86      7.52 o
   5   4  -7      221.05      223.34      6.94 o
  -4  -4   7      529.09      508.02     15.04 o
   4   4  -7      529.09      520.17     16.78 o
  -3  -4   7      259.89      244.75      8.68 o
   3   4  -7      259.89      235.78      9.26 o
  -2  -4   7      628.43      694.33     18.80 o
   2   4  -7      628.43      663.66     18.23 o
  -1  -4   7      682.61      702.72     16.78 o
   1   4  -7      682.61      715.16     17.36 o
   0  -4   7     1296.63     1218.25     27.77 o
   0   4  -7     1296.63     1251.23     32.69 o
   1  -4   7      752.86      755.66     21.41 o
  -1   4  -7      752.86      763.18     17.94 o
   2  -4   7      498.10      524.51     14.18 o
  -2   4  -7      498.10      553.15     11.28 o
   3  -4   7       30.06       24.59      2.31 o
  -3   4  -7       30.06       26.91      2.31 o
   4  -4   7       28.53       18.23      2.89 o
  -4   4  -7       28.53       19.38      2.60 o
   5  -4   7      171.91      195.86      7.23 o
  -5   4  -7      171.91      205.40      8.39 o
   6  -4   7      107.84      110.80      5.50 o
  -6   4  -7      107.84      124.40      6.36 o
   7  -4   7       88.21       73.77      4.92 o
  -7   4  -7       88.21       75.80      9.26 o
   8  -4   7        9.77        8.10      4.34 o
  -8   4  -7        9.77       17.65     10.70 o
   9  -4   7      137.55      105.88      7.81 o
  -9   4  -7      137.55      158.25     13.89 o
  10  -4   7       36.05       30.38      8.10 o
 -10   4  -7       36.05       21.99     10.41 o
 -13  -5   7       13.55       13.89      6.36 o
  13   5  -7       13.55       15.62      7.81 o
 -12  -5   7        2.55        0.87      5.79 o
  12   5  -7        2.55       -4.92      8.68 o
 -11  -5   7       15.51       13.31      5.21 o
  11   5  -7       15.51       26.33      7.81 o
 -10  -5   7       33.07       36.16      4.63 o
  10   5  -7       33.07       21.99      6.08 o
  -9  -5   7       82.49       77.53      5.21 o
   9   5  -7       82.49       84.48      5.21 o
  -8  -5   7       24.85       26.33      4.63 o
   8   5  -7       24.85       29.80      3.76 o
  -7  -5   7       53.10       50.05      4.63 o
   7   5  -7       53.10       62.78      3.76 o
  -6  -5   7      224.06      226.23      6.94 o
   6   5  -7      224.06      248.51      6.94 o
  -5  -5   7       12.12        6.94      3.18 o
   5   5  -7       12.12        8.39      5.50 o
  -4  -5   7       14.71       17.07      6.08 o
   4   5  -7       14.71        9.26      6.65 o
  -3  -5   7      666.38      649.48     19.38 o
   3   5  -7      666.38      679.57     24.59 o
  -2  -5   7      245.38      257.48      8.10 o
   2   5  -7      245.38      266.16      7.81 o
  -1  -5   7      168.66      142.63      8.10 o
   1   5  -7      168.66      163.46      6.65 o
   0  -5   7       62.17       45.71      6.36 o
   0   5  -7       62.17       62.20      4.05 o
   1  -5   7       41.64       21.70      6.08 o
  -1   5  -7       41.64       32.69      3.76 o
   2  -5   7       91.12       90.26      7.23 o
  -2   5  -7       91.12       93.44      4.63 o
   3  -5   7       40.39       30.96      2.60 o
  -3   5  -7       40.39       33.85      3.47 o
   4  -5   7        5.45        2.89      3.18 o
  -4   5  -7        5.45        7.81      3.18 o
   5  -5   7       18.46       12.73      3.47 o
  -5   5  -7       18.46       12.73      5.50 o
   6  -5   7       85.11      108.78     10.99 o
  -6   5  -7       85.11       98.07     13.02 o
   7  -5   7        9.48        9.55      5.50 o
  -7   5  -7        9.48       -7.81     12.44 o
   8  -5   7        0.71        8.39     10.99 o
  -8   5  -7        0.71      -13.89     13.89 o
   9  -5   7       41.64       32.40     16.78 o
  -9   5  -7       41.64       73.19     16.20 o
 -11  -6   7       11.60       13.89      7.81 o
  11   6  -7       11.60       11.86     15.62 o
 -10  -6   7       40.78       29.51      6.65 o
  10   6  -7       40.78       41.95     15.91 o
  -9  -6   7      101.04       96.34      8.68 o
   9   6  -7      101.04      101.55     12.15 o
  -8  -6   7       61.01       59.02      7.52 o
   8   6  -7       61.01       68.85      5.79 o
  -7  -6   7       16.94        9.84      5.79 o
   7   6  -7       16.94       23.72      4.92 o
  -6  -6   7       86.91       81.29      6.94 o
   6   6  -7       86.91       67.99      7.81 o
  -5  -6   7       53.85       56.99      4.05 o
   5   6  -7       53.85       25.46     11.57 o
  -4  -6   7      224.54      234.34      5.79 o
   4   6  -7      224.54      184.58     18.80 o
  -3  -6   7       41.77       52.65      6.65 o
   3   6  -7       41.77       56.99      7.81 o
  -2  -6   7      134.61      117.75      7.81 o
   2   6  -7      134.61      115.43      6.36 o
  -1  -6   7       11.63       17.65      6.65 o
   1   6  -7       11.63       19.09      4.63 o
   0  -6   7      318.52      341.96     13.02 o
   0   6  -7      318.52      356.13     16.20 o
   1  -6   7       82.75       92.87      7.52 o
  -1   6  -7       82.75       82.74      6.08 o
   2  -6   7       25.63       24.30      7.23 o
  -2   6  -7       25.63       26.04      4.34 o
   3  -6   7       24.92       37.32      7.52 o
  -3   6  -7       24.92       30.38      6.36 o
   4  -6   7       50.60       65.38      8.97 o
  -4   6  -7       50.60       71.75     13.89 o
   5  -6   7       23.35       40.21     10.41 o
  -5   6  -7       23.35       33.27     13.31 o
   6  -6   7       48.51       69.72     10.99 o
  -6   6  -7       48.51       45.42     13.89 o
   7  -6   7       28.58       34.72     18.52 o
  -7   6  -7       28.58       33.27     15.33 o
  -9  -7   7       55.82       41.08      8.68 o
   9   7  -7       55.82       18.52     16.78 o
  -8  -7   7      192.04      194.12     12.15 o
   8   7  -7      192.04      213.22     21.41 o
  -7  -7   7       76.90      101.55      8.68 o
   7   7  -7       76.90      109.07     15.91 o
  -6  -7   7       11.22        0.00      8.68 o
  -5  -7   7      193.78      174.45      9.55 o
  -4  -7   7      147.48      151.59      9.55 o
   4   7  -7      147.48      139.44     14.75 o
  -3  -7   7       48.01       50.34      6.94 o
   3   7  -7       48.01       47.45     10.70 o
  -2  -7   7        8.37       -7.52      7.52 o
   2   7  -7        8.37       21.99      8.10 o
  -1  -7   7      170.78      170.98      9.84 o
   1   7  -7      170.78      178.79     10.41 o
   0  -7   7       46.78       75.80      8.39 o
   0   7  -7       46.78       71.17     10.13 o
   1  -7   7       53.25       54.68      7.81 o
   2  -7   7       12.19        6.65      9.26 o
   3  -7   7       34.75       49.47      9.84 o
  -3   7  -7       34.75       26.04     13.89 o
   4  -7   7       62.13       48.60     13.02 o
  -4   7  -7       62.13       71.46     10.13 o
   5  -7   7       20.20       33.56     19.09 o
  -5   7  -7       20.20       24.59     13.89 o
  -3  -8   7       11.98        1.16     10.41 o
  -2  -8   7        1.70       -4.92     11.57 o
  -1  -8   7       31.32       41.37     11.57 o
 -15   0   8       37.37       25.17     10.41 o
 -14   0   8       58.35       50.63      7.23 o
 -13   0   8       54.22       31.53      5.79 o
 -12   0   8      180.55      162.01      6.94 o
 -11   0   8       32.45       33.56      3.76 o
 -10   0   8        3.87        6.94      3.47 o
  -9   0   8     1185.36     1235.90     28.64 o
  -8   0   8     2375.40     2530.24     54.10 o
  -7   0   8       46.59       56.41      3.18 o
  -6   0   8     1361.25     1583.64     39.63 o
  -5   0   8     3876.00     4000.19     88.24 o
  -4   0   8       23.47       19.67      2.03 o
  -3   0   8      805.67      820.75     13.89 o
  -2   0   8     3023.22     2998.62     54.10 o
  -1   0   8      563.71      460.57     10.70 o
   0   0   8       14.14        6.36      1.74 o
   1   0   8     1552.20     1582.49     25.75 o
   2   0   8     2579.54     2657.53     41.66 o
   3   0   8      353.08      347.45      6.36 o
   4   0   8      183.35      181.10      4.34 o
   5   0   8       83.94       79.56      3.47 o
   6   0   8      107.57       99.52      4.05 o
   7   0   8       59.04       57.28      3.76 o
   8   0   8        8.33       11.86      4.05 o
   9   0   8        6.24        8.10      4.34 o
  10   0   8        6.23       19.38      6.08 o
  11   0   8       78.56       65.09     10.70 o
 -15  -1   8       96.34       76.38      8.68 o
  15   1  -8       96.34      124.69      9.26 o
 -14  -1   8      239.98      205.12     12.15 o
  14   1  -8      239.98      194.12     13.89 o
 -13  -1   8      352.71      352.37     15.04 o
  13   1  -8      352.71      339.93     12.15 o
 -12  -1   8      262.42      264.42      8.10 o
  12   1  -8      262.42      233.47      9.26 o
 -11  -1   8       32.97       30.09      3.76 o
  11   1  -8       32.97       27.48      4.05 o
 -10  -1   8     2056.11     2196.96     50.34 o
  10   1  -8     2056.11     2009.21     46.87 o
  -9  -1   8      149.07      158.83      4.92 o
   9   1  -8      149.07      147.83      5.21 o
  -8  -1   8       27.97       39.35      3.76 o
   8   1  -8       27.97       35.58      3.18 o
  -7  -1   8      304.88      328.94      8.10 o
   7   1  -8      304.88      320.55      7.52 o
  -6  -1   8      582.86      605.22     12.15 o
   6   1  -8      582.86      592.49     11.86 o
  -5  -1   8       62.73       76.95      3.47 o
   5   1  -8       62.73       84.48      2.89 o
  -4  -1   8      187.02      201.93      5.50 o
   4   1  -8      187.02      215.53      4.05 o
  -3  -1   8       89.74      104.44      3.76 o
   3   1  -8       89.74      113.41      2.60 o
  -2  -1   8       12.58       13.60      3.18 o
   2   1  -8       12.58       17.36      1.74 o
  -1  -1   8      289.82      327.20      7.81 o
   1   1  -8      289.82      313.60      5.79 o
   0  -1   8      117.45      125.85      4.34 o
   0   1  -8      117.45      119.77      3.18 o
   1  -1   8      552.59      564.72     10.41 o
  -1   1  -8      552.59      572.24     10.99 o
   2  -1   8      689.49      706.19     14.75 o
  -2   1  -8      689.49      718.34     13.02 o
   3  -1   8      688.30      722.97     14.75 o
  -3   1  -8      688.30      752.77     14.18 o
   4  -1   8      225.43      245.33      5.50 o
  -4   1  -8      225.43      245.04      6.08 o
   5  -1   8      168.43      177.92      4.63 o
  -5   1  -8      168.43      178.21      5.21 o
   6  -1   8      268.87      301.74      7.23 o
  -6   1  -8      268.87      293.64      7.81 o
   7  -1   8       34.21       36.74      3.47 o
  -7   1  -8       34.21       41.66      3.76 o
   8  -1   8       46.76       47.16      4.34 o
  -8   1  -8       46.76       51.50      4.05 o
   9  -1   8      254.55      240.12      8.68 o
  -9   1  -8      254.55      264.42     10.13 o
  10  -1   8       22.11       36.45      7.52 o
 -10   1  -8       22.11       36.45      6.94 o
  11  -1   8        3.65       12.73      8.39 o
 -11   1  -8        3.65       10.13     10.41 o
 -15  -2   8       56.23       42.24      8.10 o
  15   2  -8       56.23       74.35      9.26 o
 -14  -2   8       37.91       33.27      7.52 o
  14   2  -8       37.91       31.24      7.23 o
 -13  -2   8       64.43       69.43      6.65 o
  13   2  -8       64.43       64.80      6.36 o
 -12  -2   8       48.92       49.47      5.79 o
  12   2  -8       48.92       48.02      5.79 o
 -11  -2   8      200.86      207.72      7.52 o
  11   2  -8      200.86      205.12      8.97 o
 -10  -2   8      587.05      615.93     16.20 o
  10   2  -8      587.05      576.29     13.02 o
  -9  -2   8        5.52       13.89      4.05 o
   9   2  -8        5.52        4.63      2.89 o
  -8  -2   8      162.84      175.03      6.36 o
   8   2  -8      162.84      145.81      4.63 o
  -7  -2   8     2571.90     2794.38     62.49 o
   7   2  -8     2571.90     2727.55     64.51 o
  -6  -2   8     1576.74     1619.52     39.06 o
   6   2  -8     1576.74     1623.86     33.85 o
  -5  -2   8      155.17      151.02      4.34 o
   5   2  -8      155.17      159.70      4.63 o
  -4  -2   8      470.49      481.98     10.99 o
   4   2  -8      470.49      462.31      8.10 o
  -3  -2   8     2630.30     2601.12     62.49 o
   3   2  -8     2630.30     2682.13     42.53 o
  -2  -2   8      424.21      432.22     10.99 o
   2   2  -8      424.21      426.14     10.13 o
  -1  -2   8      476.83      482.27     11.86 o
   1   2  -8      476.83      506.86     12.44 o
   0  -2   8      786.10      776.20     19.96 o
   0   2  -8      786.10      776.78     17.65 o
   1  -2   8      321.65      289.30      8.68 o
  -1   2  -8      321.65      284.38      6.08 o
   2  -2   8      156.46      154.20      4.05 o
  -2   2  -8      156.46      156.51      4.63 o
   3  -2   8      294.69      279.47      6.36 o
  -3   2  -8      294.69      288.43      7.52 o
   4  -2   8      810.12      781.99     15.91 o
  -4   2  -8      810.12      769.55     17.94 o
   5  -2   8      104.82       99.81      3.18 o
  -5   2  -8      104.82      105.02      4.34 o
   6  -2   8       77.15       71.46      3.18 o
  -6   2  -8       77.15       83.03      4.05 o
   7  -2   8       81.44       74.06      4.05 o
  -7   2  -8       81.44       73.19      4.05 o
   8  -2   8       26.88       16.49      3.76 o
  -8   2  -8       26.88       18.52      4.34 o
   9  -2   8       24.80       26.62      6.65 o
  -9   2  -8       24.80       33.56      7.23 o
  10  -2   8        4.72       18.23      7.23 o
 -10   2  -8        4.72       -1.45      7.52 o
 -14  -3   8      369.60      388.53     17.36 o
  14   3  -8      369.60      336.46     21.99 o
 -13  -3   8       45.15       50.63      6.65 o
  13   3  -8       45.15       40.21      7.81 o
 -12  -3   8      221.38      241.57     10.13 o
  12   3  -8      221.38      219.87     10.99 o
 -11  -3   8      538.49      577.45     17.36 o
  11   3  -8      538.49      485.16     17.07 o
 -10  -3   8        7.90        2.60      4.34 o
  10   3  -8        7.90        5.50      3.47 o
  -9  -3   8        5.01        5.79      4.05 o
   9   3  -8        5.01       -2.60      3.18 o
  -8  -3   8      601.51      597.70     16.20 o
   8   3  -8      601.51      573.11     11.28 o
  -7  -3   8      462.08      462.31     12.15 o
   7   3  -8      462.08      467.80      9.26 o
  -6  -3   8      276.46      281.78      7.52 o
   6   3  -8      276.46      274.84      5.50 o
  -5  -3   8       14.45       34.43      4.34 o
   5   3  -8       14.45       17.65      1.16 o
  -4  -3   8      518.50      503.10     11.57 o
   4   3  -8      518.50      511.49     11.28 o
  -3  -3   8      294.45      297.40      8.39 o
   3   3  -8      294.45      294.80      9.55 o
  -2  -3   8     1197.16     1167.05     28.64 o
   2   3  -8     1197.16     1194.53     29.22 o
  -1  -3   8       31.63       21.41      4.34 o
   1   3  -8       31.63       25.46      4.34 o
   0  -3   8        3.43       13.89      4.34 o
   0   3  -8        3.43        7.23      4.92 o
   1  -3   8     1467.81     1570.62     39.63 o
  -1   3  -8     1467.81     1581.91     37.61 o
   2  -3   8       32.07       43.40      3.47 o
  -2   3  -8       32.07       50.34      4.05 o
   3  -3   8        7.82       12.44      2.60 o
  -3   3  -8        7.82       12.44      2.60 o
   4  -3   8      289.37      312.45      8.39 o
  -4   3  -8      289.37      300.01      8.10 o
   5  -3   8      419.25      444.08     12.73 o
  -5   3  -8      419.25      408.50     11.86 o
   6  -3   8        9.24        6.08      3.18 o
  -6   3  -8        9.24        5.50      3.47 o
   7  -3   8      141.52      125.27      6.08 o
  -7   3  -8      141.52      130.19      6.36 o
   8  -3   8      291.31      280.91     11.28 o
  -8   3  -8      291.31      326.04     15.62 o
   9  -3   8        0.76        0.58      6.08 o
  -9   3  -8        0.76        6.94      6.94 o
  10  -3   8       61.08       46.87      8.68 o
 -10   3  -8       61.08       47.16      8.39 o
 -13  -4   8       78.58       85.34      8.39 o
  13   4  -8       78.58       54.39     10.70 o
 -12  -4   8        9.17        5.21      6.36 o
  12   4  -8        9.17       10.41      6.36 o
 -11  -4   8        9.49        4.63      5.21 o
  11   4  -8        9.49       23.14      6.36 o
 -10  -4   8      371.31      398.95     13.89 o
  10   4  -8      371.31      397.50     15.04 o
  -9  -4   8      527.90      563.85     17.07 o
   9   4  -8      527.90      557.78     15.62 o
  -8  -4   8      197.47      196.73      7.23 o
   8   4  -8      197.47      184.58      6.65 o
  -7  -4   8       11.24       10.70      3.47 o
   7   4  -8       11.24        9.84      2.31 o
  -6  -4   8      469.72      438.58      9.55 o
   6   4  -8      469.72      428.46     10.41 o
  -5  -4   8      525.32      515.83     15.04 o
   5   4  -8      525.32      475.90     16.49 o
  -4  -4   8      708.74      663.66     17.07 o
   4   4  -8      708.74      640.23     15.33 o
  -3  -4   8      405.90      398.37     12.44 o
   3   4  -8      405.90      348.32     12.44 o
  -2  -4   8       82.47       95.47      5.50 o
   2   4  -8       82.47       89.39      4.05 o
  -1  -4   8      109.96       99.52      5.79 o
   1   4  -8      109.96      109.07      3.47 o
   0  -4   8      519.92      492.97     14.18 o
   0   4  -8      519.92      525.95     12.44 o
   1  -4   8       87.54       94.89      5.79 o
  -1   4  -8       87.54       85.92      5.21 o
   2  -4   8       20.22       14.47      5.21 o
  -2   4  -8       20.22       18.80      3.76 o
   3  -4   8       13.65        6.65      3.47 o
  -3   4  -8       13.65        5.79      2.31 o
   4  -4   8       75.64       61.33      3.47 o
  -4   4  -8       75.64       50.34      3.47 o
   5  -4   8        8.66        4.34      3.47 o
  -5   4  -8        8.66       -5.21      5.21 o
   6  -4   8        1.42       -1.74      4.63 o
  -6   4  -8        1.42       17.65     10.41 o
   7  -4   8        0.95       -5.21      5.21 o
  -7   4  -8        0.95       12.73     10.41 o
   8  -4   8       16.04       10.41      8.97 o
  -8   4  -8       16.04       42.82     13.89 o
   9  -4   8        4.25       -5.79     10.70 o
  -9   4  -8        4.25        7.52     10.13 o
 -12  -5   8      123.12      129.61     10.13 o
  12   5  -8      123.12      142.63     19.09 o
 -11  -5   8        1.06       -4.92      6.08 o
  11   5  -8        1.06        0.29     13.31 o
 -10  -5   8      234.19      190.07     10.99 o
  10   5  -8      234.19      216.69     12.73 o
  -9  -5   8       60.16       47.73      7.81 o
   9   5  -8       60.16       64.80      6.08 o
  -8  -5   8        3.49       12.15      6.08 o
   8   5  -8        3.49       12.44      4.63 o
  -7  -5   8        1.89        4.63      5.21 o
   7   5  -8        1.89        5.79      4.05 o
  -6  -5   8       94.24       86.79      3.76 o
   6   5  -8       94.24       72.61      7.52 o
  -5  -5   8       36.62       28.06      6.36 o
   5   5  -8       36.62       35.58      5.21 o
  -4  -5   8       78.88       89.68      6.94 o
   4   5  -8       78.88       99.81      5.79 o
  -3  -5   8       96.20       96.34      7.23 o
   3   5  -8       96.20       85.06      4.34 o
  -2  -5   8       28.22       33.56      5.79 o
   2   5  -8       28.22       28.06      4.05 o
  -1  -5   8     1253.75     1253.84     42.24 o
   1   5  -8     1253.75     1245.16     37.32 o
   0  -5   8        6.07        6.36      5.50 o
   0   5  -8        6.07       10.13      3.47 o
   1  -5   8       12.25       13.31      6.65 o
  -1   5  -8       12.25       16.49      3.47 o
   2  -5   8      109.91      111.38      7.52 o
  -2   5  -8      109.91      111.38      4.92 o
   3  -5   8      282.61      292.20     12.73 o
  -3   5  -8      282.61      295.38     10.99 o
   4  -5   8       16.26       33.27      9.55 o
  -4   5  -8       16.26       20.54     11.57 o
   5  -5   8       24.79       28.64      8.97 o
  -5   5  -8       24.79        8.97     11.28 o
   6  -5   8       50.95       62.20      9.26 o
  -6   5  -8       50.95       58.15     13.89 o
   7  -5   8       31.20       42.24      9.26 o
  -7   5  -8       31.20       21.41     13.89 o
 -10  -6   8       11.34        6.94      7.81 o
  10   6  -8       11.34        1.16     15.33 o
  -9  -6   8      329.16      337.62     15.91 o
   9   6  -8      329.16      285.25     30.09 o
  -8  -6   8      215.82      210.32     10.41 o
   8   6  -8      215.82      238.39     19.38 o
  -7  -6   8       30.98       13.31      7.23 o
   7   6  -8       30.98       41.08     11.28 o
  -6  -6   8      207.54      196.44     10.41 o
   6   6  -8      207.54      200.20     16.78 o
  -5  -6   8      155.41      176.76      9.55 o
   5   6  -8      155.41      186.31     15.33 o
  -4  -6   8       19.00        9.84      6.08 o
   4   6  -8       19.00       12.73      6.65 o
  -3  -6   8       33.06       19.09      6.94 o
   3   6  -8       33.06        1.74      6.36 o
  -2  -6   8      215.16      166.06     10.13 o
   2   6  -8      215.16      174.74      9.84 o
  -1  -6   8       54.99       64.51      9.55 o
   1   6  -8       54.99       60.17      8.97 o
   0  -6   8        2.62       18.52      7.81 o
   0   6  -8        2.62        2.03      7.81 o
   1  -6   8        4.39       12.15      6.65 o
  -1   6  -8        4.39        7.23      7.81 o
   2  -6   8      204.25      206.27     11.86 o
   3  -6   8        4.12       -4.34      8.10 o
  -3   6  -8        4.12       -6.08     11.57 o
   4  -6   8       14.81       13.89      7.52 o
  -4   6  -8       14.81       23.72     12.15 o
   5  -6   8       46.70       57.86     12.15 o
  -5   6  -8       46.70       54.68     13.89 o
  -7  -7   8        0.03       10.13     10.13 o
   7   7  -8        0.03        2.03     13.02 o
  -6  -7   8        1.61        0.87     10.13 o
   6   7  -8        1.61       -0.58     11.28 o
  -5  -7   8        2.65        9.55      8.10 o
  -4  -7   8        1.24        1.74      8.10 o
  -3  -7   8        0.46       19.67      8.68 o
   3   7  -8        0.46        5.21     11.57 o
  -2  -7   8       36.43       50.34      8.68 o
   2   7  -8       36.43       53.81     11.57 o
  -1  -7   8       18.14       17.07      8.68 o
   1   7  -8       18.14       12.44      9.26 o
   0  -7   8        3.10       -2.31      8.97 o
   1  -7   8      114.42       87.08      9.55 o
   2  -7   8        6.31       -2.89     11.28 o
 -14   0  10        3.15       15.04     10.13 o
 -13   0  10        4.62       -5.50      6.65 o
 -12   0  10       46.49       46.58      6.08 o
 -11   0  10        9.23        6.08      4.05 o
 -10   0  10      625.26      671.18     16.78 o
  -9   0  10      584.42      545.62     12.73 o
  -8   0  10       24.02       16.20      3.76 o
  -7   0  10      845.42      884.69     18.23 o
  -6   0  10      499.64      523.93     12.44 o
  -5   0  10       14.18       16.20      2.60 o
  -4   0  10      424.98      499.34     10.99 o
  -3   0  10      819.48      786.61     20.25 o
  -2   0  10      169.96      165.77      4.34 o
  -1   0  10       22.52       35.58      3.18 o
   0   0  10      159.13      206.85      6.65 o
   1   0  10      541.42      556.62     15.91 o
   2   0  10      180.04      181.10      5.21 o
   3   0  10      269.36      300.59      8.10 o
   4   0  10       78.24       85.06      4.34 o
   5   0  10        9.90        6.94      3.76 o
   6   0  10        3.33       10.13      5.50 o
   7   0  10      160.05      181.39      8.97 o
   8   0  10        3.41       -0.58      6.65 o
 -13  -1  10       20.78       25.46      6.65 o
  13   1 -10       20.78       18.80      7.52 o
 -12  -1  10      274.73      296.25     12.73 o
  12   1 -10      274.73      273.39     11.57 o
 -11  -1  10      136.49      159.70      6.94 o
  11   1 -10      136.49      154.78      9.26 o
 -10  -1  10      260.67      269.92      8.68 o
  10   1 -10      260.67      245.62      7.81 o
  -9  -1  10      292.29      293.06      8.97 o
   9   1 -10      292.29      263.27      7.81 o
  -8  -1  10      341.91      382.46     10.99 o
   8   1 -10      341.91      371.46      9.84 o
  -7  -1  10      286.75      293.64      7.23 o
   7   1 -10      286.75      289.01      7.81 o
  -6  -1  10      269.18      240.70      6.94 o
   6   1 -10      269.18      246.20      6.08 o
  -5  -1  10      250.94      233.18      6.08 o
   5   1 -10      250.94      245.33      6.08 o
  -4  -1  10      268.54      270.50      8.10 o
   4   1 -10      268.54      271.08      5.79 o
  -3  -1  10       52.53       46.87      4.05 o
   3   1 -10       52.53       48.02      2.60 o
  -2  -1  10        0.66        3.18      3.76 o
   2   1 -10        0.66        1.74      2.03 o
  -1  -1  10       86.12       75.22      4.05 o
   1   1 -10       86.12       65.38      2.89 o
   0  -1  10       61.74       56.41      4.05 o
   0   1 -10       61.74       50.63      2.60 o
   1  -1  10       95.62      102.12      4.63 o
  -1   1 -10       95.62      104.15      3.76 o
   2  -1  10        1.86        5.21      2.89 o
  -2   1 -10        1.86        5.79      2.31 o
   3  -1  10       15.00       19.09      3.47 o
  -3   1 -10       15.00       23.14      3.18 o
   4  -1  10      101.14      108.49      4.92 o
  -4   1 -10      101.14      106.75      4.92 o
   5  -1  10       53.47       61.62      4.34 o
  -5   1 -10       53.47       57.28      5.79 o
   6  -1  10       35.64       31.53      5.50 o
  -6   1 -10       35.64       42.53      5.50 o
   7  -1  10        5.81       11.28      5.21 o
  -7   1 -10        5.81       14.75      5.79 o
   8  -1  10        5.13        7.52      7.52 o
  -8   1 -10        5.13        9.26      8.97 o
 -13  -2  10       45.73       43.97      8.10 o
  13   2 -10       45.73       37.03      8.39 o
 -12  -2  10        2.78        7.81      6.65 o
  12   2 -10        2.78       13.60      6.08 o
 -11  -2  10        5.83       10.41      6.08 o
  11   2 -10        5.83        3.47      5.21 o
 -10  -2  10       34.88       37.32      5.21 o
  10   2 -10       34.88       16.20      4.63 o
  -9  -2  10       35.71       46.87      4.92 o
   9   2 -10       35.71       34.14      3.76 o
  -8  -2  10      306.16      310.42      9.84 o
   8   2 -10      306.16      288.43      7.81 o
  -7  -2  10        9.47        4.05      4.05 o
   7   2 -10        9.47        5.79      2.60 o
  -6  -2  10       47.12       70.01      4.05 o
   6   2 -10       47.12       57.86      2.60 o
  -5  -2  10      992.27     1100.80     25.46 o
   5   2 -10      992.27     1128.86     25.75 o
  -4  -2  10      167.19      167.22      6.36 o
   4   2 -10      167.19      173.29      3.47 o
  -3  -2  10       14.48       -1.74      4.34 o
   3   2 -10       14.48        8.39      2.03 o
  -2  -2  10      243.97      275.71      8.39 o
   2   2 -10      243.97      273.10      8.10 o
  -1  -2  10     1194.07     1254.71     30.96 o
   1   2 -10     1194.07     1264.83     35.01 o
   0  -2  10      100.44       99.52      5.79 o
   0   2 -10      100.44      108.78      5.21 o
   1  -2  10       24.72       28.35      4.92 o
  -1   2 -10       24.72       33.27      2.31 o
   2  -2  10      463.95      475.61     14.47 o
  -2   2 -10      463.95      460.86     11.86 o
   3  -2  10        1.40        1.45      2.89 o
  -3   2 -10        1.40        4.34      4.05 o
   4  -2  10       15.97       18.52      3.47 o
  -4   2 -10       15.97       15.62      4.63 o
   5  -2  10      126.25      124.98      6.65 o
  -5   2 -10      126.25      128.45      6.65 o
   6  -2  10       21.48       27.77      5.50 o
  -6   2 -10       21.48       26.33      6.94 o
   7  -2  10        4.43        6.94     10.41 o
  -7   2 -10        4.43       -3.47     10.99 o
 -12  -3  10      267.78      269.34     13.89 o
  12   3 -10      267.78      217.27     16.20 o
 -11  -3  10       21.11        9.84      6.94 o
  11   3 -10       21.11        6.65      7.81 o
 -10  -3  10      258.45      253.72     11.28 o
  10   3 -10      258.45      200.78     12.73 o
  -9  -3  10      610.92      658.16     21.70 o
   9   3 -10      610.92      619.11     21.41 o
  -8  -3  10      138.14      133.66      7.81 o
   8   3 -10      138.14      135.97      7.81 o
  -7  -3  10       11.44       10.70      4.92 o
   7   3 -10       11.44        7.23      4.63 o
  -6  -3  10      322.12      330.67      9.26 o
   6   3 -10      322.12      340.51     10.99 o
  -5  -3  10      102.99       85.06      5.79 o
   5   3 -10      102.99       93.44      4.92 o
  -4  -3  10       10.67       22.85      5.21 o
   4   3 -10       10.67       16.49      2.31 o
  -3  -3  10      252.98      237.52      7.81 o
   3   3 -10      252.98      230.57     10.41 o
  -2  -3  10      459.78      408.78     11.57 o
   2   3 -10      459.78      426.43     16.78 o
  -1  -3  10      466.67      476.77     14.18 o
   1   3 -10      466.67      478.51     19.96 o
   0  -3  10        5.83       11.28      5.50 o
   0   3 -10        5.83       16.20      6.36 o
   1  -3  10       40.80       37.90      5.50 o
  -1   3 -10       40.80       29.80      6.36 o
   2  -3  10        0.24        1.74      5.50 o
  -2   3 -10        0.24        2.60      4.63 o
   3  -3  10      278.78      299.72     12.73 o
  -3   3 -10      278.78      279.76     13.02 o
   4  -3  10        0.38       -1.16      6.65 o
  -4   3 -10        0.38        7.52      6.36 o
   5  -3  10       23.70       21.70      9.55 o
  -5   3 -10       23.70       13.31      7.23 o
   6  -3  10       70.95       72.90     11.57 o
  -6   3 -10       70.95       94.89     11.86 o
   7  -3  10       37.70       24.88     10.99 o
  -7   3 -10       37.70       57.86     13.31 o
 -11  -4  10        0.08       -8.39      8.39 o
  11   4 -10        0.08        6.08      8.68 o
 -10  -4  10        0.29       -2.31      7.52 o
  10   4 -10        0.29        2.89      7.52 o
  -9  -4  10       40.48       40.79      7.23 o
   9   4 -10       40.48       44.84      8.10 o
  -8  -4  10      143.80      131.34      7.81 o
   8   4 -10      143.80      106.17      8.10 o
  -7  -4  10        3.82        3.76      5.50 o
   7   4 -10        3.82        4.63     12.15 o
  -6  -4  10       23.14       28.06      6.65 o
   6   4 -10       23.14       21.99      4.92 o
  -5  -4  10      129.38      139.73      8.10 o
   5   4 -10      129.38      138.58      6.36 o
  -4  -4  10       79.03       94.31      7.23 o
   4   4 -10       79.03      100.39      4.63 o
  -3  -4  10      107.61      111.09      6.94 o
   3   4 -10      107.61      117.75      8.97 o
  -2  -4  10      161.77      177.92      9.55 o
   2   4 -10      161.77      162.30      9.84 o
  -1  -4  10       93.04      102.12      8.10 o
   1   4 -10       93.04      104.15      7.52 o
   0  -4  10       61.94       55.84      7.23 o
   0   4 -10       61.94       53.81      7.23 o
   1  -4  10       36.25       30.67      6.94 o
  -1   4 -10       36.25       33.85      6.36 o
   2  -4  10       92.08       83.90      7.52 o
  -2   4 -10       92.08      105.60      6.94 o
   3  -4  10        3.77        2.60      7.52 o
  -3   4 -10        3.77        9.55      7.23 o
   4  -4  10       24.53       24.01      8.39 o
  -4   4 -10       24.53       43.97     11.28 o
   5  -4  10       27.99       25.46     10.13 o
  -5   4 -10       27.99       47.73     12.73 o
  -9  -5  10        8.63        3.47      6.65 o
   9   5 -10        8.63       -0.87      8.68 o
  -8  -5  10       49.45       52.36      7.23 o
   8   5 -10       49.45       30.09      7.81 o
  -7  -5  10      261.55      263.55     12.15 o
   7   5 -10      261.55      221.32     20.25 o
  -6  -5  10        1.92        9.84      7.81 o
   6   5 -10        1.92        8.97     10.41 o
  -5  -5  10       63.40       60.46      7.81 o
   5   5 -10       63.40       63.65     13.31 o
  -4  -5  10       41.67       37.90      8.10 o
   4   5 -10       41.67       39.06     12.15 o
  -3  -5  10        5.52       17.94      7.81 o
   3   5 -10        5.52       26.62     10.99 o
  -2  -5  10       10.50       19.96      7.52 o
   2   5 -10       10.50        6.36     10.13 o
  -1  -5  10       41.37       43.97      7.81 o
   1   5 -10       41.37       50.34     11.86 o
   0  -5  10        0.27       -1.45      8.10 o
   0   5 -10        0.27       -0.29     11.28 o
   1  -5  10       12.49       32.69      8.39 o
  -1   5 -10       12.49       15.33      8.97 o
   2  -5  10        6.11       10.13      6.94 o
   3  -5  10        2.36        9.55      7.81 o
  -3   5 -10        2.36        8.97     12.15 o
   4  -5  10        0.18       -9.55      9.55 o
  -4   5 -10        0.18       -8.10     13.89 o
  -6  -6  10        2.48        1.74     10.70 o
   6   6 -10        2.48       -9.55      9.55 o
  -5  -6  10       13.02        2.31      8.39 o
   5   6 -10       13.02      -12.44     13.60 o
  -4  -6  10      119.09      121.51     10.41 o
   4   6 -10      119.09      122.95     17.07 o
  -3  -6  10      182.81      178.50     11.86 o
   3   6 -10      182.81      156.80     19.09 o
  -2  -6  10        1.38       -7.81      8.68 o
   2   6 -10        1.38       -5.50     11.57 o
  -1  -6  10       20.41       17.65      9.26 o
   1   6 -10       20.41       21.41     11.28 o
   0  -6  10      134.01      116.88     13.31 o
  -8  -1  13       31.82       31.24     14.18 o
  -7  -1  13        2.99        6.08      6.08 o
   7   1 -13        2.99        8.39     15.33 o
  -6  -1  13       31.73       39.63      6.65 o
   6   1 -13       31.73       18.52     13.89 o
  -5  -1  13        3.24       -3.18      6.08 o
   5   1 -13        3.24        8.97     15.62 o
  -4  -1  13       80.01       85.92      7.23 o
   4   1 -13       80.01       73.19     14.47 o
  -3  -1  13       11.20        5.21      8.97 o
   3   1 -13       11.20       -2.03     15.04 o
  -2  -1  13       74.18       69.14      8.97 o
   2   1 -13       74.18       67.12     10.70 o
  -1  -1  13       22.36       44.84      8.68 o
   1   1 -13       22.36       32.11     13.60 o
   0  -1  13       14.52       31.24     14.18 o
   0   1 -13       14.52       22.57     13.89 o
  -7  -2  13       51.34       43.11      8.97 o
   7   2 -13       51.34       33.56     17.07 o
  -6  -2  13        0.96       18.52      8.97 o
   6   2 -13        0.96      -15.91     15.91 o
  -5  -2  13       28.36       29.22      7.23 o
   5   2 -13       28.36       30.96     14.75 o
  -4  -2  13       45.07       45.42      8.10 o
   4   2 -13       45.07       50.92     14.47 o
  -3  -2  13        7.98       14.18      6.94 o
   3   2 -13        7.98       28.64     13.89 o
  -2  -2  13       18.43       12.15      7.23 o
   2   2 -13       18.43       24.88     13.31 o
  -1  -2  13        8.87        6.08      7.81 o
   1   2 -13        8.87        5.50     11.86 o
 
